# Supplementary material for: Bayesian network imputation methods applied to multi-omics data identify putative causal relationships in a type 2 diabetes dataset containing incomplete data: An IMI DIRECT Study
Source: PLoS Genet. 2025 Jul 15;21(7):e1011776. doi: 10.1371/journal.pgen.1011776 (PMC12279144; doi:10.1371/journal.pgen.1011776)
Supplement: S1 Table — (CSV) [file pgen.1011776.s003.csv]

From	From_Type	To	To_Type	Strength	Direction
Insulin (OGTT)	clinical	Glucose (OGTT)	clinical	1	0.947
Mean Insulin	clinical	Total ISR	clinical	1	0.762
Mean Insulin	clinical	Proinsulin	clinical	1	0.938
Mean Insulin	clinical	Glucose (OGTT)	clinical	1	0.911
Mean Glucose	clinical	Glucose (OGTT)	clinical	1	0.949
Sex	clinical	Total GLP-1	clinical	1	1
Liver Fat	clinical	Liver Iron	clinical	1	0.684
TAAT	clinical	VAT	clinical	1	0.627
Glucose Sensitivity	clinical	Mean Glucose	clinical	1	0.591
GLP-1 inc.	clinical	Glucagon inc.60	clinical	1	0.656
Fasting TG	clinical	Fasting LDL	clinical	1	0.773
Mean Insulin	clinical	Fasting Insulin	clinical	1	0.674
Fasting TG	clinical	Fasting HDL	clinical	1	0.951
Fasting Glucose	clinical	Mean Glucose	clinical	1	0.614
Fasting TG	clinical	Fasting Cholesterol	clinical	1	0.593
Fasting LDL	clinical	Fasting Cholesterol	clinical	1	0.526
Fasting HDL	clinical	Fasting Cholesterol	clinical	1	0.568
Sex	clinical	Fasting ALT	clinical	1	1
Fasting ALT	clinical	Fasting AST	clinical	1	0.983
Centre	clinical	Pancreas Fat	clinical	1	1
Centre	clinical	Liver Iron	clinical	1	1
Centre	clinical	VAT	clinical	1	1
Total ISR	clinical	Basal ISR	clinical	1	0.811
Basal ISR	clinical	Fasting TG	clinical	1	0.992
ASAT	clinical	TAAT	clinical	1	0.544
Age	clinical	Fasting ALT	clinical	1	0.968
Centre	clinical	Age	clinical	1	1
Total GLP-1	clinical	Active GLP-1	clinical	1	0.665
OGIS	clinical	Fasting Insulin	clinical	1	0.686
OGIS	clinical	Fasting Glucose	clinical	1	0.583
Weight	clinical	BMI	clinical	1	0.503
Mean VM-HPF	clinical	Value.vm_hpf_389_9999f	clinical	1	0.661
Value.vm_hpf_389_9999f	clinical	VM-HPF 48_154	clinical	1	0.713
Mean VM-HPF	clinical	Value.vm_hpf_154_389f	clinical	1	0.522
VM-HPF 0_48	clinical	VM-HPF 48_154	clinical	1	0.851
Value.vm_hpf_154_389f	clinical	VM-HPF 0_48	clinical	1	0.732
Centre	clinical	FADS2	expression	1	1
FADS1	expression	FADS2	expression	1	1
FADS1	expression	SCD	expression	1	0.614
TMEM258	expression	ACADM	expression	1	0.916
SCD	expression	ACADM	expression	1	0.91
HLA-DQB2	expression	HLA-DQA2	expression	1	1
HLA-DQB1	expression	HLA-DQA2	expression	1	0.957
HLA-DQB2	expression	HLA-DQA1	expression	1	0.987
HLA-DQA1	expression	HLA-DQB1	expression	1	0.988
HLA-DRB1	expression	HLA-DQA2	expression	1	0.994
HLA-DQA1	expression	HLA-DRB1	expression	1	0.998
HLA-DRB5	expression	HLA-DQA2	expression	1	0.987
HLA-DRB5	expression	HLA-DQB1	expression	1	0.981
HLA-DRB1	expression	HLA-DRB5	expression	1	0.999
ACADM	expression	SKIV2L	expression	1	0.556
SKIV2L	expression	HLA-DRB1	expression	1	0.813
TMEM258	expression	C6orf48	expression	1	0.606
C6orf48	expression	ACADM	expression	1	0.969
SKIV2L	expression	MICA	expression	1	0.987
ACADM	expression	IER3	expression	1	0.888
IK	expression	TMEM258	expression	1	0.564
IK	expression	C6orf48	expression	1	0.524
ZMAT2	expression	IK	expression	1	0.584
NDUFA2	expression	TMEM258	expression	1	0.784
NDUFA2	expression	ZMAT2	expression	1	0.561
TMCO6	expression	ACADM	expression	1	0.637
TMCO6	expression	SKIV2L	expression	1	0.897
FADS1	expression	CD14	expression	1	0.599
CD14	expression	HLA-DRB1	expression	1	1
CD14	expression	IER3	expression	1	0.975
CD14	expression	NDUFA2	expression	1	0.663
Sex	clinical	T2D	clinical	1	1
LDLR	expression	FADS1	expression	1	0.609
LDLR	expression	SCD	expression	1	0.895
Centre	clinical	NPIPB15	expression	1	1
NDUFA2	expression	TXNL4B	expression	1	0.97
SCD	expression	HP	expression	1	0.602
CD14	expression	HP	expression	1	0.999
AP1G1	expression	ACADM	expression	1	0.803
NDUFA2	expression	AP1G1	expression	1	0.899
LDLR	expression	AP1G1	expression	1	0.939
ZNF23	expression	AC010547.9	expression	1	0.709
NPIPB15	expression	CLEC18A	expression	1	0.985
Stumvoll	clinical	Insulin (OGTT)	clinical	1	0.864
Insulin (MMTT)	clinical	Stumvoll	clinical	1	0.522
Mean Glucose	clinical	Stumvoll	clinical	1	0.744
BMI	clinical	Stumvoll	clinical	1	0.677
Ser	metabolite	Pro	metabolite	1	0.705
Polyunsaturated Fat	clinical	Saturated Fat	clinical	1	0.503
PFR1	clinical	Glucose (OGTT)	clinical	1	0.965
PC.ae.C44.5	metabolite	PC.ae.C44.6	metabolite	1	0.797
PC.ae.C44.5	metabolite	PC.ae.C42.5	metabolite	1	0.772
PC.ae.C40.5	metabolite	PC.ae.C42.5	metabolite	1	0.57
PC.ae.C40.4	metabolite	PC.ae.C40.5	metabolite	1	0.944
PC.ae.C38.5	metabolite	PC.ae.C40.5	metabolite	1	0.521
PC.ae.C38.4	metabolite	PC.ae.C40.4	metabolite	1	0.529
PC.ae.C38.3	metabolite	PC.ae.C38.4	metabolite	1	0.528
PC.ae.C38.2	metabolite	PC.ae.C38.3	metabolite	1	0.51
PC.ae.C38.5	metabolite	PC.ae.C36.5	metabolite	1	0.968
PC.ae.C36.4	metabolite	PC.ae.C38.5	metabolite	1	0.995
PC.ae.C36.4	metabolite	PC.ae.C36.5	metabolite	1	0.999
PC.ae.C36.4	metabolite	PC.ae.C36.3	metabolite	1	0.615
PC.ae.C36.2	metabolite	SM..OH..C14.1	metabolite	1	0.931
PC.ae.C38.2	metabolite	PC.ae.C36.2	metabolite	1	0.558
PC.ae.C38.2	metabolite	PC.aa.C42.4	metabolite	1	0.622
PC.ae.C44.6	metabolite	PC.aa.C42.1	metabolite	1	0.953
PC.ae.C44.5	metabolite	PC.aa.C42.1	metabolite	1	0.834
PC.ae.C40.5	metabolite	PC.aa.C42.1	metabolite	1	0.596
PC.aa.C42.4	metabolite	PC.aa.C42.1	metabolite	1	0.547
PC.ae.C40.5	metabolite	PC.aa.C38.5	metabolite	1	0.751
PC.aa.C36.5	metabolite	PC.ae.C36.5	metabolite	1	0.682
PC.aa.C36.5	metabolite	PC.aa.C38.5	metabolite	1	0.51
PC.aa.C36.4	metabolite	lysoPC.a.C20.4	metabolite	1	0.681
PC.aa.C36.4	metabolite	PC.aa.C38.4	metabolite	1	0.813
PC.ae.C38.3	metabolite	PC.aa.C36.3	metabolite	1	0.665
PC.aa.C36.2	metabolite	PC.ae.C38.2	metabolite	1	0.618
PC.aa.C34.3	metabolite	PC.aa.C38.5	metabolite	1	0.884
PC.aa.C36.3	metabolite	PC.aa.C34.3	metabolite	1	0.646
PC.aa.C34.2	metabolite	PC.aa.C36.3	metabolite	1	0.76
PC.aa.C34.2	metabolite	PC.aa.C36.2	metabolite	1	0.512
PC.aa.C34.3	metabolite	PC.aa.C32.2	metabolite	1	0.514
Monounsaturated Fat	clinical	Polyunsaturated Fat	clinical	1	0.788
Mean Insulin	clinical	Matsuda	clinical	1	0.519
Matsuda	clinical	Fasting Insulin	clinical	1	0.806
Matsuda	clinical	Basal ISR	clinical	1	0.878
IGR	clinical	Fasting HbA1c	clinical	1	0.656
Fasting Glucose	clinical	IGR	clinical	1	0.626
Sex	clinical	Height	clinical	1	1
Height	clinical	Weight	clinical	1	1
Ser	metabolite	Glycine	metabolite	1	0.948
Pro	metabolite	Glycine	metabolite	1	0.607
Total GLP-1	clinical	Glucagon	clinical	1	0.982
Glucagon	clinical	Glucagon inc.60	clinical	1	0.79
Fat	clinical	Saturated Fat	clinical	1	0.714
Fat	clinical	Polyunsaturated Fat	clinical	1	0.903
Fat	clinical	Monounsaturated Fat	clinical	1	0.516
Energy	clinical	Protein	clinical	1	0.882
Fat	clinical	Energy	clinical	1	0.741
ENSG00000175535	protein	ENSG00000198945	protein	1	0.594
ENSG00000175535	protein	ENSG00000197584	protein	1	0.974
PHC3	protein	ENSG00000172667	protein	1	0.952
ENSG00000197584	protein	ENSG00000170458	protein	1	0.878
HP	expression	NOL9_R1	protein	1	0.997
ENSG00000197584	protein	NOL9_R1	protein	1	1
ENSG00000170458	protein	ENSG00000161573_R1	protein	1	0.888
PDCD6IP	protein	JAZF1_R1	protein	1	0.996
JAZF1_R1	protein	NOL9_R1	protein	1	0.973
ENSG00000197584	protein	ENSG00000151952_R1	protein	1	0.966
PDCD6IP	protein	ENSG00000151952_R1	protein	1	0.904
JAZF1_R1	protein	ENSG00000151952_R1	protein	1	0.685
RSPO3	protein	JAZF1_R1	protein	1	0.731
ENSG00000175535	protein	SORD	protein	1	0.932
ENSG00000172667	protein	SORD	protein	1	0.856
SORD	protein	ENSG00000170458	protein	1	0.997
SORD	protein	PDCD6IP	protein	1	0.68
RSPO3	protein	SORD	protein	1	0.759
Fasting TG	clinical	LAMA5	protein	1	1
ENSG00000125508	protein	SORD	protein	1	0.863
ENSG00000111331_R1	protein	ENSG00000198945	protein	1	0.825
ENSG00000111331_R1	protein	PPP4R2	protein	1	1
ENSG00000197584	protein	ENSG00000111331	protein	1	1
PHC3	protein	ENSG00000111331	protein	1	0.918
CD40LG	protein	PPP4R2	protein	1	0.604
ENSG00000111331_R1	protein	CD40LG	protein	1	0.862
Centre	clinical	EFS	protein	1	1
ENSG00000175535	protein	EFS	protein	1	0.817
PMS1_R1	protein	ENSG00000175535	protein	1	0.784
PMS1_R1	protein	SORD	protein	1	0.997
PMS1_R1	protein	ENSG00000125508	protein	1	0.923
ENSG00000111331_R1	protein	PMS1_R1	protein	1	0.778
PMS1_R1	protein	CD40LG	protein	1	0.792
ZSWIM5	protein	KCNQ1	protein	1	0.802
ENSG00000111331	protein	KCNQ1	protein	1	1
ENSG00000014257	protein	ENSG00000198945	protein	1	0.804
ENSG00000014257	protein	ENSG00000175535	protein	1	0.901
ENSG00000014257	protein	PDCD6IP	protein	1	0.897
ENSG00000111331_R1	protein	ENSG00000014257	protein	1	0.718
ENSG00000014257	protein	PMS1_R1	protein	1	0.731
ENSG00000175535	protein	SELE	protein	1	0.989
SORD	protein	ENSG00000007516	protein	1	0.719
ENSG00000111331	protein	ENSG00000007516	protein	1	1
ENSG00000007516	protein	KCNQ1	protein	1	0.997
Carbohydrates	clinical	Total Sugar	clinical	1	0.895
Protein	clinical	Carbohydrates	clinical	1	0.8
Carbohydrates	clinical	Fibre	clinical	1	0.943
Energy	clinical	Carbohydrates	clinical	1	0.799
C8	metabolite	C10	metabolite	1	0.757
C10	metabolite	C10.1	metabolite	1	0.788
Ser	metabolite	C0	metabolite	1	0.654
C0	metabolite	C3	metabolite	1	0.972
C0	metabolite	C10.1	metabolite	1	0.504
Age	clinical	Mean SBP	clinical	1	0.979
Mean SBP	clinical	Mean DBP	clinical	1	0.669
AS Rate Sensitivity	allele_score	Rate Sensitivity	clinical	1	1
AS lysoPC.a.C20.4	allele_score	lysoPC.a.C20.4	metabolite	1	1
AS Liver Fat	allele_score	Liver Fat	clinical	1	1
AS Glucose Sensitivity	allele_score	Glucose Sensitivity	clinical	1	1
AS Fasting TG	allele_score	Fasting TG	clinical	1	1
AS Fasting LDL	allele_score	Fasting LDL	clinical	1	1
AS Fasting HDL	allele_score	Fasting HDL	clinical	1	1
AS Fasting Cholesterol	allele_score	Fasting Cholesterol	clinical	1	1
AS Fasting ALT	allele_score	Fasting ALT	clinical	1	1
Allele Score BMI	allele_score	BMI	clinical	1	1
AS FADS2	allele_score	FADS2	expression	1	1
AS FADS1	allele_score	FADS1	expression	1	1
AS TMEM258	allele_score	TMEM258	expression	1	1
AS MYRF	allele_score	MYRF	expression	1	1
AS SCD	allele_score	SCD	expression	1	1
AS MSH4	allele_score	MSH4	expression	1	1
AS ACADM	allele_score	ACADM	expression	1	1
AS HLA-DQB2	allele_score	HLA-DQB2	expression	1	1
AS HLA-DQA2	allele_score	HLA-DQA2	expression	1	1
AS HLA-DQB1	allele_score	HLA-DQB1	expression	1	1
AS HLA-DQA1	allele_score	HLA-DQA1	expression	1	1
AS HLA-DRB1	allele_score	HLA-DRB1	expression	1	1
AS HLA-DRB5	allele_score	HLA-DRB5	expression	1	1
AS SKIV2L	allele_score	SKIV2L	expression	1	1
AS C6orf48	allele_score	C6orf48	expression	1	1
AS LY6G5C	allele_score	LY6G5C	expression	1	1
AS MICA	allele_score	MICA	expression	1	1
AS IER3	allele_score	IER3	expression	1	1
AS ZMAT2	allele_score	ZMAT2	expression	1	1
AS IK	allele_score	IK	expression	1	1
AS NDUFA2	allele_score	NDUFA2	expression	1	1
AS TMCO6	allele_score	TMCO6	expression	1	1
AS CD14	allele_score	CD14	expression	1	1
AS DCHS2	allele_score	DCHS2	expression	1	1
AS LDLR	allele_score	LDLR	expression	1	1
AS NPIPB15	allele_score	NPIPB15	expression	1	1
AS TXNL4B	allele_score	TXNL4B	expression	1	1
AS HP	allele_score	HP	expression	1	1
AS AP1G1	allele_score	AP1G1	expression	1	1
AS MARVELD3	allele_score	MARVELD3	expression	1	1
AS ZNF23	allele_score	ZNF23	expression	1	1
AS AC010547.9	allele_score	AC010547.9	expression	1	1
AS CLEC18A	allele_score	CLEC18A	expression	1	1
AS Ser	allele_score	Ser	metabolite	1	1
AS SM..OH..C14.1	allele_score	SM..OH..C14.1	metabolite	1	1
AS Pro	allele_score	Pro	metabolite	1	1
AS PC.ae.C44.6	allele_score	PC.ae.C44.6	metabolite	1	1
AS PC.ae.C44.5	allele_score	PC.ae.C44.5	metabolite	1	1
AS PC.ae.C42.5	allele_score	PC.ae.C42.5	metabolite	1	1
AS PC.ae.C40.5	allele_score	PC.ae.C40.5	metabolite	1	1
AS PC.ae.C40.4	allele_score	PC.ae.C40.4	metabolite	1	1
AS PC.ae.C38.5	allele_score	PC.ae.C38.5	metabolite	1	1
AS PC.ae.C38.4	allele_score	PC.ae.C38.4	metabolite	1	1
AS PC.ae.C38.3	allele_score	PC.ae.C38.3	metabolite	1	1
AS PC.ae.C38.2	allele_score	PC.ae.C38.2	metabolite	1	1
AS PC.ae.C36.5	allele_score	PC.ae.C36.5	metabolite	1	1
AS PC.ae.C36.4	allele_score	PC.ae.C36.4	metabolite	1	1
AS PC.ae.C36.3	allele_score	PC.ae.C36.3	metabolite	1	1
AS PC.ae.C36.2	allele_score	PC.ae.C36.2	metabolite	1	1
AS PC.aa.C42.4	allele_score	PC.aa.C42.4	metabolite	1	1
AS PC.aa.C42.1	allele_score	PC.aa.C42.1	metabolite	1	1
AS PC.aa.C38.5	allele_score	PC.aa.C38.5	metabolite	1	1
AS PC.aa.C38.4	allele_score	PC.aa.C38.4	metabolite	1	1
AS PC.aa.C36.5	allele_score	PC.aa.C36.5	metabolite	1	1
AS PC.aa.C36.4	allele_score	PC.aa.C36.4	metabolite	1	1
AS PC.aa.C36.3	allele_score	PC.aa.C36.3	metabolite	1	1
AS PC.aa.C36.2	allele_score	PC.aa.C36.2	metabolite	1	1
AS PC.aa.C34.3	allele_score	PC.aa.C34.3	metabolite	1	1
AS PC.aa.C34.2	allele_score	PC.aa.C34.2	metabolite	1	1
AS PC.aa.C32.2	allele_score	PC.aa.C32.2	metabolite	1	1
Allele Score Glycine	allele_score	Glycine	metabolite	1	1
AS ENSG00000198945	allele_score	ENSG00000198945	protein	1	1
AS ENSG00000197584	allele_score	ENSG00000197584	protein	1	1
AS ENSG00000175535	allele_score	ENSG00000175535	protein	1	1
AS PHC3	allele_score	PHC3	protein	1	1
AS ENSG00000172667	allele_score	ENSG00000172667	protein	1	1
AS ENSG00000170458	allele_score	ENSG00000170458	protein	1	1
AS PDCD6IP	allele_score	PDCD6IP	protein	1	1
AS PPP4R2	allele_score	PPP4R2	protein	1	1
AS ZSWIM5	allele_score	ZSWIM5	protein	1	1
AS NOL9_R1	allele_score	NOL9_R1	protein	1	1
AS ENSG00000161573_R1	allele_score	ENSG00000161573_R1	protein	1	1
AS JAZF1_R1	allele_score	JAZF1_R1	protein	1	1
AS ENSG00000151952_R1	allele_score	ENSG00000151952_R1	protein	1	1
AS RSPO3	allele_score	RSPO3	protein	1	1
AS DUOXA2_R1	allele_score	DUOXA2_R1	protein	1	1
AS SORD	allele_score	SORD	protein	1	1
AS LAMA5	allele_score	LAMA5	protein	1	1
AS ENSG00000125508	allele_score	ENSG00000125508	protein	1	1
AS ENSG00000111331_R1	allele_score	ENSG00000111331_R1	protein	1	1
AS ENSG00000111331	allele_score	ENSG00000111331	protein	1	1
AS CD40LG	allele_score	CD40LG	protein	1	1
AS EFS	allele_score	EFS	protein	1	1
AS PMS1_R1	allele_score	PMS1_R1	protein	1	1
AS KCNQ1	allele_score	KCNQ1	protein	1	1
AS ENSG00000014257	allele_score	ENSG00000014257	protein	1	1
AS SELE	allele_score	SELE	protein	1	1
AS ENSG00000007516	allele_score	ENSG00000007516	protein	1	1
AS C8	allele_score	C8	metabolite	1	1
AS C3	allele_score	C3	metabolite	1	1
AS C10.1	allele_score	C10.1	metabolite	1	1
AS C10	allele_score	C10	metabolite	1	1
AS C0	allele_score	C0	metabolite	1	1
Mean Glucose	clinical	Total ISR	clinical	0.999	0.573
Glucose Sensitivity	clinical	Total ISR	clinical	0.999	0.603
Centre	clinical	Glucose (OGTT)	clinical	0.999	1
Mean VM-HPF	clinical	VM-HPF 48_154	clinical	0.999	0.849
Value.vm_hpf_154_389f	clinical	Value.vm_hpf_389_9999f	clinical	0.999	0.658
Mean VM-HPF	clinical	VM-HPF 0_48	clinical	0.999	0.621
ZNF23	expression	CD14	expression	0.999	0.905
lysoPC.a.C20.4	metabolite	Pro	metabolite	0.999	0.502
PC.ae.C40.4	metabolite	SM..OH..C14.1	metabolite	0.999	0.845
PC.ae.C40.4	metabolite	PC.ae.C42.5	metabolite	0.999	0.575
PC.ae.C38.5	metabolite	PC.ae.C40.4	metabolite	0.999	0.506
PC.ae.C36.4	metabolite	PC.ae.C38.4	metabolite	0.999	0.531
PHC3	protein	ENSG00000170458	protein	0.999	0.931
ENSG00000197584	protein	PDCD6IP	protein	0.999	0.686
Fasting HbA1c	clinical	NOL9_R1	protein	0.999	0.852
JAZF1_R1	protein	LAMA5	protein	0.999	0.829
PDCD6IP	protein	ENSG00000111331	protein	0.999	0.553
ENSG00000111331	protein	JAZF1_R1	protein	0.999	0.74
ENSG00000014257	protein	CD40LG	protein	0.999	0.824
Mean Glucose	clinical	Fasting Insulin	clinical	0.998	0.715
ACADM	expression	HLA-DQB2	expression	0.998	0.841
SCD	expression	AP1G1	expression	0.998	0.617
AP1G1	expression	LY6G5C	expression	0.998	0.96
ZNF23	expression	SKIV2L	expression	0.998	0.585
SKIV2L	expression	AC010547.9	expression	0.998	0.555
ENSG00000197584	protein	SORD	protein	0.998	0.74
ENSG00000198945	protein	ENSG00000125508	protein	0.998	0.629
PMS1_R1	protein	ENSG00000198945	protein	0.998	0.824
Centre	clinical	Fasting Insulin	clinical	0.997	1
HLA-DRB5	expression	IER3	expression	0.997	0.741
Sex	clinical	CD14	expression	0.997	1
PC.aa.C36.2	metabolite	PC.aa.C38.4	metabolite	0.997	0.848
RSPO3	protein	DUOXA2_R1	protein	0.997	0.902
Mean Glucose	clinical	Rate Sensitivity	clinical	0.996	0.684
ACADM	expression	HLA-DQA1	expression	0.996	0.931
TMCO6	expression	IER3	expression	0.996	0.858
PC.ae.C44.5	metabolite	PC.ae.C40.5	metabolite	0.996	0.523
Fasting HDL	clinical	ENSG00000197584	protein	0.996	0.992
PDCD6IP	protein	LAMA5	protein	0.996	0.966
Centre	clinical	Fasting Glucose	clinical	0.995	1
C6orf48	expression	IER3	expression	0.995	0.889
ZMAT2	expression	AP1G1	expression	0.995	0.82
Fasting TG	clinical	SM..OH..C14.1	metabolite	0.995	0.619
PC.ae.C42.5	metabolite	PC.ae.C44.6	metabolite	0.995	0.815
PC.aa.C36.2	metabolite	PC.ae.C36.3	metabolite	0.995	0.67
PHC3	protein	PPP4R2	protein	0.995	0.841
ENSG00000197584	protein	ENSG00000007516	protein	0.995	1
C3	metabolite	Pro	metabolite	0.995	0.661
VM-HPF 0_48	clinical	Value.vm_hpf_389_9999f	clinical	0.994	0.543
HLA-DQB2	expression	HLA-DQB1	expression	0.994	0.988
ZNF23	expression	AP1G1	expression	0.994	0.805
PHC3	protein	ZSWIM5	protein	0.994	0.807
ENSG00000175535	protein	ENSG00000111331	protein	0.994	0.979
Mean Glucose	clinical	Glucose (MMTT)	clinical	0.993	0.622
VAT	clinical	Liver Fat	clinical	0.993	0.861
ZNF23	expression	ZMAT2	expression	0.993	0.768
PC.ae.C36.2	metabolite	PC.ae.C36.3	metabolite	0.993	0.935
PC.aa.C36.4	metabolite	PC.aa.C36.5	metabolite	0.993	0.697
Monounsaturated Fat	clinical	Saturated Fat	clinical	0.993	0.64
PHC3	protein	ENSG00000197584	protein	0.993	0.836
PHC3	protein	RSPO3	protein	0.993	0.662
NDUFA2	expression	IK	expression	0.992	0.856
PC.aa.C34.2	metabolite	PC.ae.C36.2	metabolite	0.992	0.618
Basal ISR	clinical	ENSG00000161573_R1	protein	0.992	0.996
ZSWIM5	protein	LAMA5	protein	0.992	0.714
ENSG00000111331_R1	protein	PDCD6IP	protein	0.992	0.905
TMCO6	expression	IK	expression	0.992	0.501
CD14	expression	HLA-DQB1	expression	0.991	0.995
ZNF23	expression	MARVELD3	expression	0.991	0.979
PC.ae.C36.2	metabolite	PC.ae.C38.3	metabolite	0.991	0.559
PC.aa.C36.4	metabolite	PC.ae.C36.5	metabolite	0.991	0.662
ZSWIM5	protein	ENSG00000151952_R1	protein	0.991	0.62
HLA-DQA1	expression	HLA-DRB5	expression	0.99	1
PC.ae.C36.3	metabolite	Fasting TG	clinical	0.99	0.506
PC.aa.C38.4	metabolite	PC.aa.C38.5	metabolite	0.99	0.647
OGIS	clinical	Glucose (OGTT)	clinical	0.989	0.965
HLA-DQA1	expression	LY6G5C	expression	0.989	0.599
PC.ae.C38.4	metabolite	PC.ae.C44.6	metabolite	0.989	0.93
PC.ae.C38.5	metabolite	PC.aa.C36.5	metabolite	0.989	0.786
CD40LG	protein	ENSG00000197584	protein	0.989	0.814
ENSG00000014257	protein	PPP4R2	protein	0.989	0.973
JAZF1_R1	protein	ENSG00000007516	protein	0.989	0.501
Centre	clinical	Mean DBP	clinical	0.989	1
BMI	clinical	ASAT	clinical	0.988	0.997
LY6G5C	expression	MICA	expression	0.988	0.691
CD14	expression	ACADM	expression	0.988	0.756
PMS1_R1	protein	SELE	protein	0.988	1
Rate Sensitivity	clinical	GLP-1 inc.	clinical	0.987	0.711
Fasting Glucose	clinical	Fasting Insulin	clinical	0.987	0.709
Centre	clinical	Insulin (OGTT)	clinical	0.987	1
Weight	clinical	Waist	clinical	0.987	0.643
Centre	clinical	Fasting AST	clinical	0.986	1
Mean Glucose	clinical	Fasting HbA1c	clinical	0.985	0.991983967935872
PC.ae.C36.3	metabolite	PC.aa.C38.4	metabolite	0.985	0.72
Centre	clinical	C10.1	metabolite	0.985	1
Glucose Sensitivity	clinical	Glucose (OGTT)	clinical	0.984	0.951
Sex	clinical	AP1G1	expression	0.984	1
Fasting HbA1c	clinical	AP1G1	expression	0.984	0.586
PC.ae.C42.5	metabolite	PC.aa.C38.5	metabolite	0.984	0.618
SKIV2L	expression	LY6G5C	expression	0.983	0.962
ZMAT2	expression	TMEM258	expression	0.983	0.702
OGIS	clinical	Stumvoll	clinical	0.983	0.791
ENSG00000175535	protein	PPP4R2	protein	0.982	0.727
SM..OH..C14.1	metabolite	Ser	metabolite	0.981	0.696
PC.aa.C36.3	metabolite	Fasting TG	clinical	0.981	0.644
PC.aa.C36.2	metabolite	PC.ae.C36.2	metabolite	0.981	0.613
PC.aa.C34.2	metabolite	PC.aa.C38.4	metabolite	0.981	0.930861723446894
ENSG00000175535	protein	RSPO3	protein	0.981	0.553
Centre	clinical	MSH4	expression	0.98	1
Fasting TG	clinical	PC.ae.C36.5	metabolite	0.98	0.816
PC.aa.C34.2	metabolite	PC.aa.C38.5	metabolite	0.98	0.929859719438878
Glucose Sensitivity	clinical	Basal ISR	clinical	0.979	0.719
SCD	expression	TMCO6	expression	0.978	0.858
PPP4R2	protein	SORD	protein	0.978	0.944
OGIS	clinical	Mean Glucose	clinical	0.975	0.761
RSPO3	protein	ENSG00000111331	protein	0.975	0.834
MICA	expression	HLA-DRB1	expression	0.974	0.69
PC.ae.C38.4	metabolite	PC.aa.C36.4	metabolite	0.974	0.787575150300601
Fibre	clinical	Polyunsaturated Fat	clinical	0.974	0.514028056112224
C6orf48	expression	SCD	expression	0.974	0.669
C6orf48	expression	HP	expression	0.973	0.81
Height	clinical	T2D	clinical	0.971	0.911823647294589
OGIS	clinical	Insulin (OGTT)	clinical	0.97	0.912
HLA-DQA1	expression	IER3	expression	0.97	0.848
ENSG00000172667	protein	PMS1_R1	protein	0.97	0.847695390781563
Fat	clinical	Carbohydrates	clinical	0.97	0.852705410821643
Mean Insulin	clinical	Basal ISR	clinical	0.968	0.901
PC.aa.C32.2	metabolite	Ser	metabolite	0.968	0.77
ENSG00000111331_R1	protein	ENSG00000175535	protein	0.968	0.93
Mean Glucose	clinical	Insulin (OGTT)	clinical	0.967	0.896793587174349
NDUFA2	expression	HLA-DQA1	expression	0.966	0.997995991983968
PC.aa.C34.2	metabolite	PC.aa.C36.4	metabolite	0.966	0.919
Value.vm_hpf_154_389f	clinical	VM-HPF 48_154	clinical	0.965	0.846
PC.ae.C36.3	metabolite	PC.ae.C44.5	metabolite	0.965	0.501
ENSG00000172667	protein	ENSG00000170458	protein	0.965	0.876506024096386
PPP4R2	protein	RSPO3	protein	0.965	0.738430583501006
Basal ISR	clinical	Total GLP-1	clinical	0.964	0.891
PFR1	clinical	Mean Glucose	clinical	0.964	0.552
PC.aa.C36.3	metabolite	PC.aa.C36.4	metabolite	0.964	0.891783567134269
Mean Glucose	clinical	Basal ISR	clinical	0.963	0.858
PC.ae.C38.3	metabolite	SM..OH..C14.1	metabolite	0.963	0.716
Fasting TG	clinical	PC.aa.C38.5	metabolite	0.963	0.784136546184739
Total GLP-1	clinical	C3	metabolite	0.963	0.898
PFR1	clinical	Insulin (OGTT)	clinical	0.962	0.973
Rate Sensitivity	clinical	Glucose (OGTT)	clinical	0.961	0.942
PC.aa.C36.2	metabolite	PC.aa.C36.4	metabolite	0.96	0.849
NDUFA2	expression	IER3	expression	0.959	0.967935871743487
PC.aa.C32.2	metabolite	Pro	metabolite	0.958	0.962925851703407
IK	expression	LY6G5C	expression	0.956	0.970941883767535
PC.ae.C38.3	metabolite	PC.aa.C36.5	metabolite	0.956	0.696787148594378
PC.aa.C36.2	metabolite	PC.aa.C36.3	metabolite	0.956	0.669
Centre	clinical	C8	metabolite	0.956	1
ACADM	expression	HLA-DQA2	expression	0.955	0.995
AC010547.9	expression	ACADM	expression	0.955	0.78125
Fasting Glucose	clinical	PFR1	clinical	0.955	0.56425702811245
PC.ae.C38.2	metabolite	PC.aa.C42.1	metabolite	0.955	0.628256513026052
Fasting TG	clinical	PPP4R2	protein	0.955	0.988977955911824
PC.ae.C38.4	metabolite	PC.ae.C38.5	metabolite	0.954	0.506
PC.ae.C38.3	metabolite	PC.aa.C36.4	metabolite	0.951	0.745
Age	clinical	GLP-1 inc.	clinical	0.95	0.997
BMI	clinical	TAAT	clinical	0.949	0.997987927565392
CD14	expression	HLA-DQA2	expression	0.948	1
FADS1	expression	HLA-DQA1	expression	0.947	0.985
SORD	protein	KCNQ1	protein	0.947	0.879275653923541
PC.ae.C36.2	metabolite	PC.aa.C36.3	metabolite	0.947	0.688
Stumvoll	clinical	ENSG00000170458	protein	0.946	1
PHC3	protein	DUOXA2_R1	protein	0.945	0.886317907444668
RSPO3	protein	ENSG00000125508	protein	0.945	0.646464646464646
PC.ae.C36.3	metabolite	SM..OH..C14.1	metabolite	0.944	0.568
PC.aa.C36.5	metabolite	PC.ae.C44.6	metabolite	0.944	0.521
FADS2	expression	MYRF	expression	0.943	0.574148296593186
ZNF23	expression	TMCO6	expression	0.943	0.531062124248497
Ser	metabolite	PC.aa.C42.4	metabolite	0.943	0.522177419354839
ENSG00000111331_R1	protein	ZSWIM5	protein	0.943	0.824949698189135
PC.ae.C42.5	metabolite	PC.ae.C36.5	metabolite	0.942	0.668674698795181
PC.ae.C40.4	metabolite	PC.ae.C38.2	metabolite	0.941	0.56425702811245
PHC3	protein	NOL9_R1	protein	0.941	0.990981963927856
Fasting TG	clinical	PMS1_R1	protein	0.941	0.905811623246493
Fasting Glucose	clinical	Insulin (OGTT)	clinical	0.941	0.770623742454728
FADS1	expression	T2D	clinical	0.94	0.962776659959759
Matsuda	clinical	OGIS	clinical	0.94	0.817907444668008
IK	expression	HLA-DRB1	expression	0.939	0.972945891783567
Fasting TG	clinical	SORD	protein	0.939	0.973843058350101
MICA	expression	HLA-DQB1	expression	0.939	0.776
Centre	clinical	C10	metabolite	0.939	1
PC.ae.C38.3	metabolite	C3	metabolite	0.938	0.950803212851406
ENSG00000111331	protein	ENSG00000170458	protein	0.936	0.512024048096192
Basal ISR	clinical	C0	metabolite	0.935	0.987
PC.aa.C36.3	metabolite	PC.aa.C38.5	metabolite	0.935	0.896793587174349
Centre	clinical	Waist	clinical	0.934	1
PC.aa.C36.3	metabolite	PC.ae.C40.5	metabolite	0.933	0.526104417670683
EFS	protein	SELE	protein	0.932	0.991983967935872
Fasting Glucose	clinical	Stumvoll	clinical	0.932	0.67935871743487
TMEM258	expression	TXNL4B	expression	0.931	0.811244979919679
MYRF	expression	CD14	expression	0.93	0.702213279678068
DCHS2	expression	HLA-DQA1	expression	0.93	0.958
Fasting HDL	clinical	Fasting AST	clinical	0.929	0.935613682092555
PC.ae.C38.4	metabolite	PC.ae.C36.5	metabolite	0.929	0.795180722891566
Sex	clinical	FADS1	expression	0.928	1
ENSG00000170458	protein	NOL9_R1	protein	0.928	0.98496993987976
PC.ae.C40.4	metabolite	Fasting TG	clinical	0.928	0.518108651911469
LY6G5C	expression	HLA-DQB1	expression	0.927	0.669338677354709
Height	clinical	Insulin (OGTT)	clinical	0.927	0.950901803607214
Basal ISR	clinical	C3	metabolite	0.926	0.958752515090543
Weight	clinical	Mean DBP	clinical	0.926	0.982
Mean Insulin	clinical	Mean Glucose	clinical	0.925	0.556565656565657
PC.ae.C38.4	metabolite	PC.aa.C36.5	metabolite	0.925	0.730846774193548
PC.aa.C34.2	metabolite	SM..OH..C14.1	metabolite	0.925	0.787
TXNL4B	expression	MICA	expression	0.924	0.61066398390342
HLA-DRB1	expression	HLA-DQB1	expression	0.922	0.982897384305835
TMEM258	expression	AP1G1	expression	0.922	0.82565130260521
SKIV2L	expression	CLEC18A	expression	0.922	0.643574297188755
Total ISR	clinical	Rate Sensitivity	clinical	0.921	0.513157894736842
Fasting Glucose	clinical	Total GLP-1	clinical	0.92	0.96875
Total GLP-1	clinical	ENSG00000161573_R1	protein	0.919	0.702040816326531
PC.aa.C34.2	metabolite	PC.ae.C38.4	metabolite	0.919	0.575452716297787
ENSG00000175535	protein	ENSG00000161573_R1	protein	0.918	0.931313131313131
Ser	metabolite	lysoPC.a.C20.4	metabolite	0.917	0.724798387096774
lysoPC.a.C20.4	metabolite	NOL9_R1	protein	0.916	0.895959595959596
ENSG00000014257	protein	LAMA5	protein	0.916	0.984879032258065
PC.aa.C38.4	metabolite	PC.aa.C36.5	metabolite	0.915	0.717171717171717
PC.aa.C34.2	metabolite	PC.ae.C40.4	metabolite	0.915	0.572727272727273
ENSG00000111331_R1	protein	EFS	protein	0.913	1
CD14	expression	C6orf48	expression	0.912	0.64989939637827
PC.ae.C44.5	metabolite	Pro	metabolite	0.911	0.822937625754527
Age	clinical	SCD	expression	0.909	0.998989898989899
MYRF	expression	SKIV2L	expression	0.909	0.720528455284553
PC.ae.C36.2	metabolite	PC.aa.C42.4	metabolite	0.909	0.839357429718876
Fasting TG	clinical	JAZF1_R1	protein	0.909	0.986895161290323
PMS1_R1	protein	EFS	protein	0.909	0.925553319919517
MICA	expression	HLA-DQA2	expression	0.908	0.937625754527163
ZMAT2	expression	ACADM	expression	0.908	0.846385542168675
Age	clinical	Fasting HbA1c	clinical	0.907	0.992943548387097
lysoPC.a.C20.4	metabolite	FADS1	expression	0.907	0.571428571428571
PC.ae.C38.4	metabolite	PC.ae.C38.2	metabolite	0.907	0.541
ENSG00000198945	protein	ENSG00000197584	protein	0.907	0.870221327967807
Age	clinical	HLA-DRB1	expression	0.906	1
Matsuda	clinical	Fasting Glucose	clinical	0.905	0.542338709677419
FADS2	expression	T2D	clinical	0.904	1
Height	clinical	BMI	clinical	0.904	0.991967871485944
MYRF	expression	T2D	clinical	0.903	0.928571428571429
Sex	clinical	Fasting HbA1c	clinical	0.902	1
Age	clinical	C6orf48	expression	0.9	1
Fasting Glucose	clinical	Mean Insulin	clinical	0.899	0.741379310344828
ENSG00000014257	protein	ENSG00000007516	protein	0.899	0.998987854251012
TXNL4B	expression	LY6G5C	expression	0.898	0.678498985801217
DCHS2	expression	C6orf48	expression	0.896	0.561616161616162
PDCD6IP	protein	ENSG00000007516	protein	0.896	0.646464646464646
Centre	clinical	Mean Glucose	clinical	0.895	1
SORD	protein	DUOXA2_R1	protein	0.893	0.828947368421053
Basal ISR	clinical	Fasting HbA1c	clinical	0.892	0.508146639511202
AP1G1	expression	MICA	expression	0.892	0.927565392354125
Age	clinical	Fibre	clinical	0.89	0.998987854251012
Protein	clinical	Fibre	clinical	0.89	0.907520325203252
SORD	protein	ZSWIM5	protein	0.89	0.777217741935484
NDUFA2	expression	HLA-DQB2	expression	0.889	0.994949494949495
RSPO3	protein	ENSG00000161573_R1	protein	0.889	0.862068965517241
CD40LG	protein	ENSG00000125508	protein	0.889	0.702429149797571
PC.aa.C34.2	metabolite	Ser	metabolite	0.888	0.885714285714286
Waist	clinical	PHC3	protein	0.888	0.991935483870968
PHC3	protein	ENSG00000111331_R1	protein	0.888	0.673737373737374
BMI	clinical	Insulin (OGTT)	clinical	0.887	0.980846774193548
PC.ae.C36.3	metabolite	PC.ae.C38.5	metabolite	0.886	0.653225806451613
Glycine	metabolite	lysoPC.a.C20.4	metabolite	0.885	0.711812627291242
PC.ae.C38.3	metabolite	PC.ae.C36.3	metabolite	0.884	0.709090909090909
SCD	expression	NOL9_R1	protein	0.884	0.672064777327935
Fasting Insulin	clinical	Basal ISR	clinical	0.883	0.856850715746421
Fasting TG	clinical	CD40LG	protein	0.883	0.974593495934959
Weight	clinical	Fasting HDL	clinical	0.882	0.987878787878788
Centre	clinical	CLEC18A	expression	0.882	1
Fasting TG	clinical	ENSG00000007516	protein	0.882	0.994959677419355
PC.ae.C36.2	metabolite	PC.ae.C38.4	metabolite	0.882	0.566056910569106
PC.aa.C36.4	metabolite	PC.ae.C44.6	metabolite	0.882	0.53030303030303
Sex	clinical	GLP-1 inc.	clinical	0.881	1
Glucagon inc.120	clinical	Glucagon	clinical	0.881	0.730612244897959
PC.aa.C34.3	metabolite	PC.aa.C38.4	metabolite	0.878	0.879591836734694
PC.ae.C40.5	metabolite	PC.aa.C42.4	metabolite	0.877	0.84928716904277
ENSG00000111331_R1	protein	RSPO3	protein	0.876	0.773833671399594
PC.ae.C36.2	metabolite	PC.ae.C36.4	metabolite	0.875	0.636916835699797
HLA-DQB2	expression	HLA-DRB1	expression	0.874	0.986815415821501
PC.aa.C42.1	metabolite	PC.ae.C36.5	metabolite	0.874	0.597560975609756
Saturated Fat	clinical	Energy	clinical	0.873	0.553535353535354
PC.aa.C36.3	metabolite	SM..OH..C14.1	metabolite	0.871	0.511201629327902
Centre	clinical	MYRF	expression	0.87	1
PC.ae.C36.3	metabolite	PC.aa.C36.4	metabolite	0.868	0.739795918367347
Mean Glucose	clinical	Mean SBP	clinical	0.868	0.990816326530612
Centre	clinical	VM-HPF 48_154	clinical	0.867	1
PC.aa.C34.2	metabolite	PC.ae.C36.4	metabolite	0.867	0.573022312373225
Fasting TG	clinical	ENSG00000198945	protein	0.866	0.955852156057495
Fasting TG	clinical	Fasting ALT	clinical	0.866	0.880612244897959
FADS1	expression	ZMAT2	expression	0.866	0.608080808080808
Basal ISR	clinical	Liver Fat	clinical	0.865	0.949484536082474
MSH4	expression	SKIV2L	expression	0.865	0.781059063136456
PC.aa.C34.2	metabolite	lysoPC.a.C20.4	metabolite	0.864	0.95841784989858
CD14	expression	ZMAT2	expression	0.863	0.662244897959184
ENSG00000172667	protein	ENSG00000111331_R1	protein	0.863	0.588957055214724
PC.ae.C36.2	metabolite	PC.aa.C38.4	metabolite	0.862	0.797959183673469
C8	metabolite	C10.1	metabolite	0.862	0.896938775510204
ZMAT2	expression	AC010547.9	expression	0.862	0.64639175257732
Fasting HbA1c	clinical	Liver Fat	clinical	0.861	0.640243902439024
Centre	clinical	VM-HPF 0_48	clinical	0.861	1
Sex	clinical	Protein	clinical	0.86	1
TMEM258	expression	HLA-DQA2	expression	0.86	1
ZSWIM5	protein	JAZF1_R1	protein	0.859	0.509164969450102
Fasting HbA1c	clinical	PC.aa.C42.4	metabolite	0.858	0.702647657841141
PC.ae.C36.4	metabolite	PC.ae.C38.3	metabolite	0.857	0.599173553719008
SORD	protein	ENSG00000151952_R1	protein	0.857	0.753564154786151
PC.ae.C44.5	metabolite	C0	metabolite	0.857	0.764285714285714
Rate Sensitivity	clinical	Fasting HbA1c	clinical	0.857	0.638211382113821
Fasting HDL	clinical	Fasting ALT	clinical	0.856	0.866053169734151
PC.ae.C42.5	metabolite	PC.aa.C42.1	metabolite	0.856	0.964139344262295
PC.aa.C36.2	metabolite	PC.aa.C42.4	metabolite	0.856	0.67479674796748
LDLR	expression	TMEM258	expression	0.855	0.815682281059063
PC.aa.C36.3	metabolite	PC.ae.C38.5	metabolite	0.854	0.581983805668016
Fasting HDL	clinical	C3	metabolite	0.851	0.767967145790554
Fasting TG	clinical	PC.aa.C42.1	metabolite	0.85	0.68469387755102
PC.ae.C38.3	metabolite	PC.aa.C32.2	metabolite	0.85	0.59877800407332
PC.ae.C38.2	metabolite	PC.aa.C38.4	metabolite	0.848	0.70961145194274
Fasting TG	clinical	Ser	metabolite	0.847	0.729124236252546
Fasting TG	clinical	PC.ae.C44.6	metabolite	0.847	0.596074380165289
PC.ae.C38.4	metabolite	PC.aa.C38.4	metabolite	0.847	0.787474332648871
Glucose (MMTT)	clinical	Insulin (MMTT)	clinical	0.846	0.537755102040816
NDUFA2	expression	C6orf48	expression	0.844	0.844827586206897
SORD	protein	NOL9_R1	protein	0.844	0.989775051124744
Fasting TG	clinical	KCNQ1	protein	0.844	0.9979633401222
Fasting Cholesterol	clinical	Pro	metabolite	0.844	0.643737166324435
Centre	clinical	Fasting HDL	clinical	0.843	1
Stumvoll	clinical	Glycine	metabolite	0.842	0.99896694214876
ENSG00000175535	protein	CD40LG	protein	0.842	0.647239263803681
Age	clinical	Fasting TG	clinical	0.841	0.993852459016393
Value.vm_hpf_154_389f	clinical	Pro	metabolite	0.84	0.965979381443299
ENSG00000172667	protein	ENSG00000014257	protein	0.84	0.867010309278351
Age	clinical	Mean DBP	clinical	0.84	0.987730061349693
Centre	clinical	Fat	clinical	0.839	1
Fasting Glucose	clinical	Glucose Sensitivity	clinical	0.838	0.646516393442623
Sex	clinical	IK	expression	0.838	1
Centre	clinical	Matsuda	clinical	0.837	1
PC.ae.C36.2	metabolite	PC.ae.C40.4	metabolite	0.836	0.627789046653144
ZMAT2	expression	SKIV2L	expression	0.833	0.605263157894737
Fasting LDL	clinical	SM..OH..C14.1	metabolite	0.833	0.518595041322314
PC.ae.C38.2	metabolite	PC.ae.C38.5	metabolite	0.833	0.685071574642127
PC.aa.C32.2	metabolite	PC.aa.C38.4	metabolite	0.833	0.667008196721312
Liver Fat	clinical	ENSG00000161573_R1	protein	0.832	0.898357289527721
C6orf48	expression	TXNL4B	expression	0.832	0.745341614906832
PC.ae.C36.4	metabolite	PC.aa.C36.5	metabolite	0.83	0.944099378881988
ACADM	expression	CLEC18A	expression	0.829	0.722338204592902
PC.aa.C38.5	metabolite	PC.aa.C42.1	metabolite	0.829	0.640041493775934
PC.aa.C34.2	metabolite	PC.aa.C34.3	metabolite	0.829	0.547131147540984
ENSG00000172667	protein	NOL9_R1	protein	0.829	0.937113402061856
Total ISR	clinical	Glucose (OGTT)	clinical	0.827	0.941115702479339
SCD	expression	HLA-DQA1	expression	0.827	0.984662576687117
PC.aa.C36.4	metabolite	PC.aa.C42.1	metabolite	0.827	0.542857142857143
FADS1	expression	HP	expression	0.826	0.736196319018405
Matsuda	clinical	Total ISR	clinical	0.826	0.704356846473029
Matsuda	clinical	SORD	protein	0.826	0.997942386831276
Stumvoll	clinical	PC.ae.C36.2	metabolite	0.825	0.990721649484536
ENSG00000172667	protein	EFS	protein	0.825	0.984567901234568
Fasting Glucose	clinical	Glucose (OGTT)	clinical	0.825	0.929752066115702
Protein	clinical	Glycine	metabolite	0.825	0.739669421487603
PC.aa.C34.3	metabolite	PC.ae.C36.3	metabolite	0.823	0.543967280163599
PFR1	clinical	Mean Insulin	clinical	0.82	0.59375
PC.aa.C36.3	metabolite	C0	metabolite	0.82	0.977459016393443
PC.ae.C40.5	metabolite	PC.aa.C36.5	metabolite	0.819	0.632989690721649
ENSG00000111331_R1	protein	ENSG00000125508	protein	0.816	0.873695198329854
IK	expression	ACADM	expression	0.815	0.744897959183674
MSH4	expression	TMCO6	expression	0.814	0.981210855949896
Centre	clinical	Carbohydrates	clinical	0.812	1
ENSG00000111331_R1	protein	ENSG00000111331	protein	0.811	0.976793248945148
PC.ae.C38.3	metabolite	PC.aa.C34.3	metabolite	0.811	0.603125
Centre	clinical	Stumvoll	clinical	0.808	1
PC.aa.C38.4	metabolite	PC.aa.C42.4	metabolite	0.808	0.679460580912863
SKIV2L	expression	NPIPB15	expression	0.807	0.711134453781513
Mean Glucose	clinical	Total GLP-1	clinical	0.806	0.974173553719008
BMI	clinical	Waist	clinical	0.806	0.542619542619543
PFR1	clinical	Rate Sensitivity	clinical	0.806	0.639412997903564
ENSG00000014257	protein	ZSWIM5	protein	0.805	0.872141372141372
HP	expression	PHC3	protein	0.804	0.6059670781893
FADS1	expression	HLA-DRB1	expression	0.802	0.933127572016461
PC.ae.C38.5	metabolite	Ser	metabolite	0.802	0.808577405857741
Liver Fat	clinical	Fasting ALT	clinical	0.801	0.78046218487395
ENSG00000014257	protein	ENSG00000197584	protein	0.801	0.990625
PC.ae.C44.5	metabolite	PC.aa.C36.5	metabolite	0.8	0.716842105263158
PC.aa.C36.3	metabolite	PC.ae.C44.6	metabolite	0.8	0.740663900414938
TMCO6	expression	AC010547.9	expression	0.799	0.531185031185031
PC.ae.C40.4	metabolite	PC.aa.C38.5	metabolite	0.799	0.960416666666667
Fasting TG	clinical	PC.aa.C36.5	metabolite	0.798	0.774428274428274
DUOXA2_R1	protein	HLA-DQA2	expression	0.798	0.881987577639752
RSPO3	protein	PMS1_R1	protein	0.798	0.55379746835443
Glucose (MMTT)	clinical	Metformin	clinical	0.797	0.864978902953586
Protein	clinical	PC.ae.C36.4	metabolite	0.796	0.732989690721649
Ser	metabolite	ENSG00000170458	protein	0.796	0.751050420168067
PC.ae.C38.5	metabolite	PC.ae.C44.6	metabolite	0.795	0.514613778705637
PC.aa.C36.2	metabolite	SM..OH..C14.1	metabolite	0.795	0.822614107883817
ENSG00000111331_R1	protein	KCNQ1	protein	0.795	0.9979035639413
Sex	clinical	Active GLP-1	clinical	0.795	1
Mean Insulin	clinical	OGIS	clinical	0.795	0.543340380549683
Glucose Sensitivity	clinical	Metformin	clinical	0.794	0.740663900414938
Fasting TG	clinical	PC.ae.C38.5	metabolite	0.794	0.688679245283019
ENSG00000111331_R1	protein	SORD	protein	0.794	0.993684210526316
Glucose Sensitivity	clinical	Rate Sensitivity	clinical	0.794	0.604771784232365
VAT	clinical	ASAT	clinical	0.794	0.505186721991701
PC.aa.C36.5	metabolite	lysoPC.a.C20.4	metabolite	0.792	0.539748953974895
PC.ae.C38.4	metabolite	PC.ae.C40.5	metabolite	0.791	0.925263157894737
Basal ISR	clinical	HP	expression	0.788	0.982254697286013
ENSG00000175535	protein	JAZF1_R1	protein	0.787	0.973684210526316
ENSG00000125508	protein	ENSG00000111331	protein	0.787	0.871549893842888
PC.aa.C32.2	metabolite	IER3	expression	0.785	0.965408805031447
PC.ae.C36.4	metabolite	PC.aa.C36.3	metabolite	0.784	0.578451882845188
PC.ae.C38.4	metabolite	PC.ae.C36.3	metabolite	0.783	0.597251585623679
CD14	expression	lysoPC.a.C20.4	metabolite	0.782	0.50104821802935
PC.ae.C36.2	metabolite	PC.aa.C36.5	metabolite	0.781	0.822175732217573
PC.aa.C34.2	metabolite	Fasting Cholesterol	clinical	0.78	0.675052410901468
PC.ae.C38.3	metabolite	PC.ae.C38.5	metabolite	0.777	0.514767932489452
Weight	clinical	GLP-1 inc.	clinical	0.776	0.985169491525424
PC.aa.C36.3	metabolite	PC.aa.C36.5	metabolite	0.776	0.890526315789474
Age	clinical	Glucagon	clinical	0.776	1
PC.aa.C42.1	metabolite	C10.1	metabolite	0.776	0.573375262054507
Total ISR	clinical	Fasting HbA1c	clinical	0.775	0.735849056603774
SCD	expression	SKIV2L	expression	0.775	0.897463002114165
Insulin (OGTT)	clinical	GLP-1 inc.	clinical	0.772	0.99364406779661
TMCO6	expression	CD14	expression	0.771	0.618895966029724
Height	clinical	Energy	clinical	0.77	0.725053078556263
IK	expression	TXNL4B	expression	0.769	0.792735042735043
OGIS	clinical	Glucose Sensitivity	clinical	0.768	0.574894514767933
HLA-DRB1	expression	IER3	expression	0.767	0.963541666666667
Active GLP-1	clinical	C3	metabolite	0.767	0.714285714285714
Sex	clinical	SCD	expression	0.767	1
PC.ae.C38.3	metabolite	PC.aa.C38.4	metabolite	0.766	0.741052631578947
Matsuda	clinical	Stumvoll	clinical	0.765	0.89957264957265
Centre	clinical	Mean VM-HPF	clinical	0.764	1
Age	clinical	Height	clinical	0.764	0.891489361702128
Protein	clinical	PC.ae.C36.5	metabolite	0.764	0.588865096359743
PC.ae.C36.5	metabolite	Pro	metabolite	0.764	0.74416135881104
PC.ae.C40.4	metabolite	PC.ae.C36.3	metabolite	0.763	0.583333333333333
PC.ae.C38.3	metabolite	PC.ae.C40.4	metabolite	0.762	0.752145922746781
PC.ae.C40.4	metabolite	PC.aa.C38.4	metabolite	0.762	0.860759493670886
Centre	clinical	Insulin (MMTT)	clinical	0.758	1
PC.aa.C36.2	metabolite	lysoPC.a.C20.4	metabolite	0.758	0.892241379310345
Fasting Cholesterol	clinical	C0	metabolite	0.758	0.692144373673036
PC.aa.C36.3	metabolite	PC.aa.C42.1	metabolite	0.756	0.668789808917197
PC.aa.C34.3	metabolite	Fasting TG	clinical	0.756	0.603632478632479
Weight	clinical	Basal ISR	clinical	0.755	0.94017094017094
PC.aa.C36.3	metabolite	ENSG00000161573_R1	protein	0.755	0.855913978494624
TMCO6	expression	HLA-DQA2	expression	0.754	0.994623655913978
ZNF23	expression	MICA	expression	0.754	0.966173361522199
PC.ae.C40.5	metabolite	PC.ae.C44.6	metabolite	0.754	0.521920668058455
PFR1	clinical	Total ISR	clinical	0.753	0.622055674518201
RSPO3	protein	ZSWIM5	protein	0.753	0.818565400843882
PC.aa.C34.3	metabolite	ENSG00000170458	protein	0.751	0.902985074626866
TAAT	clinical	Liver Fat	clinical	0.75	0.952789699570815
MYRF	expression	LDLR	expression	0.75	0.634819532908705
AC010547.9	expression	C6orf48	expression	0.749	0.855913978494624
Total ISR	clinical	Waist	clinical	0.749	0.790149892933619
Centre	clinical	OGIS	clinical	0.748	1
ENSG00000172667	protein	RSPO3	protein	0.748	0.719279661016949
C6orf48	expression	PPP4R2	protein	0.747	0.512793176972281
Weight	clinical	Total ISR	clinical	0.744	0.817124735729387
PC.ae.C40.5	metabolite	PC.aa.C36.4	metabolite	0.742	0.780434782608696
Sex	clinical	Energy	clinical	0.742	1
PC.ae.C38.4	metabolite	PC.aa.C38.5	metabolite	0.741	0.901273885350318
PC.aa.C36.4	metabolite	PC.aa.C38.5	metabolite	0.741	0.516094420600858
Fasting HbA1c	clinical	lysoPC.a.C20.4	metabolite	0.74	0.735607675906183
ZMAT2	expression	IER3	expression	0.739	0.983731019522777
PC.ae.C44.5	metabolite	PC.ae.C36.5	metabolite	0.739	0.624463519313305
PC.ae.C38.4	metabolite	PC.ae.C42.5	metabolite	0.737	0.627136752136752
PC.aa.C42.1	metabolite	SCD	expression	0.736	0.780042918454936
KCNQ1	protein	HLA-DRB5	expression	0.735	0.572210065645514
PC.aa.C34.2	metabolite	PC.aa.C32.2	metabolite	0.735	0.660215053763441
Centre	clinical	Value.vm_hpf_389_9999f	clinical	0.734	1
Matsuda	clinical	PFR1	clinical	0.733	0.574353448275862
ENSG00000172667	protein	ENSG00000197584	protein	0.732	0.93695652173913
PC.ae.C38.3	metabolite	PC.ae.C40.5	metabolite	0.732	0.635394456289979
Age	clinical	Value.vm_hpf_389_9999f	clinical	0.731	0.53429203539823
PC.ae.C36.4	metabolite	PC.aa.C36.4	metabolite	0.73	0.694384449244061
Age	clinical	Fasting Glucose	clinical	0.73	0.525586353944563
Fasting Cholesterol	clinical	Ser	metabolite	0.729	0.748380129589633
Fasting TG	clinical	LDLR	expression	0.729	0.725
PC.ae.C38.3	metabolite	PC.aa.C42.1	metabolite	0.727	0.76528384279476
MARVELD3	expression	AP1G1	expression	0.726	0.591201716738197
PC.aa.C38.4	metabolite	PC.aa.C42.1	metabolite	0.726	0.635683760683761
FADS1	expression	HLA-DQA2	expression	0.725	0.949023861171367
Glucose Sensitivity	clinical	PFR1	clinical	0.725	0.521929824561404
PPP4R2	protein	KCNQ1	protein	0.725	0.948689956331878
PC.ae.C44.6	metabolite	PC.aa.C42.4	metabolite	0.723	0.848156182212581
PC.ae.C36.2	metabolite	PC.ae.C44.5	metabolite	0.723	0.649350649350649
Rate Sensitivity	clinical	Fasting TG	clinical	0.722	0.707792207792208
PC.ae.C38.4	metabolite	PC.aa.C42.1	metabolite	0.721	0.975108225108225
ENSG00000014257	protein	NOL9_R1	protein	0.72	1
SKIV2L	expression	IER3	expression	0.72	0.790672451193059
MYRF	expression	MARVELD3	expression	0.72	0.968478260869565
Basal ISR	clinical	Pro	metabolite	0.717	0.996746203904555
Mean Glucose	clinical	T2D	clinical	0.716	0.995614035087719
PC.ae.C38.5	metabolite	PC.aa.C38.4	metabolite	0.716	0.546052631578947
PHC3	protein	PMS1_R1	protein	0.715	0.964444444444444
LDLR	expression	IK	expression	0.715	0.701298701298701
PC.ae.C36.4	metabolite	Ser	metabolite	0.714	0.953159041394335
ENSG00000014257	protein	ENSG00000125508	protein	0.714	0.867614879649891
PC.ae.C44.5	metabolite	CD14	expression	0.711	0.652317880794702
PC.ae.C38.5	metabolite	PC.aa.C38.5	metabolite	0.711	0.827472527472527
CD40LG	protein	ENSG00000198945	protein	0.708	0.526490066225166
MICA	expression	HLA-DQB2	expression	0.708	0.866812227074236
PC.ae.C36.4	metabolite	PC.ae.C40.4	metabolite	0.708	0.677489177489177
C6orf48	expression	HLA-DQA1	expression	0.706	0.994577006507592
Centre	clinical	Saturated Fat	clinical	0.705	1
Monounsaturated Fat	clinical	Carbohydrates	clinical	0.704	0.804635761589404
IK	expression	MICA	expression	0.703	0.943207126948775
PC.aa.C34.2	metabolite	PC.ae.C38.2	metabolite	0.703	0.550549450549451
Protein	clinical	PC.aa.C36.5	metabolite	0.702	0.828571428571429
Glucose Sensitivity	clinical	C0	metabolite	0.702	0.970198675496689
IK	expression	HLA-DQA1	expression	0.702	0.980263157894737
PC.ae.C36.3	metabolite	lysoPC.a.C20.4	metabolite	0.702	0.807692307692308
SORD	protein	SELE	protein	0.702	0.696506550218341
Mean Insulin	clinical	GLP-1 inc.	clinical	0.701	0.898901098901099
Age	clinical	CD14	expression	0.701	0.997797356828194
PC.aa.C36.2	metabolite	PC.ae.C38.5	metabolite	0.7	0.629067245119306
ENSG00000172667	protein	ENSG00000125508	protein	0.7	0.860745614035088
NDUFA2	expression	HLA-DQA2	expression	0.699	0.997797356828194
ENSG00000111331_R1	protein	PC.aa.C38.5	metabolite	0.699	0.737938596491228
PC.aa.C32.2	metabolite	FADS1	expression	0.698	0.654945054945055
PFR1	clinical	Glucose (MMTT)	clinical	0.698	0.719354838709677
PC.aa.C36.2	metabolite	Fasting Cholesterol	clinical	0.698	0.642857142857143
ENSG00000125508	protein	ENSG00000197584	protein	0.698	0.891832229580574
Centre	clinical	Value.vm_hpf_154_389f	clinical	0.697	1
AP1G1	expression	SKIV2L	expression	0.697	0.553964757709251
Fasting Cholesterol	clinical	PC.ae.C36.5	metabolite	0.696	0.790748898678414
PC.aa.C36.2	metabolite	PC.ae.C38.3	metabolite	0.696	0.573626373626374
Insulin (OGTT)	clinical	CD14	expression	0.695	1
PHC3	protein	SORD	protein	0.695	0.939866369710468
ACADM	expression	HP	expression	0.694	0.630482456140351
PC.ae.C40.4	metabolite	PC.aa.C32.2	metabolite	0.694	0.559471365638767
Glucose Sensitivity	clinical	Fasting HbA1c	clinical	0.693	0.843201754385965
PC.aa.C38.4	metabolite	PC.ae.C44.6	metabolite	0.691	0.696629213483146
PC.ae.C40.5	metabolite	PC.ae.C36.5	metabolite	0.69	0.901345291479821
T2D	clinical	HLA-DRB5	expression	0.69	0.963495575221239
C0	metabolite	Pro	metabolite	0.688	0.93969298245614
LY6G5C	expression	HLA-DRB1	expression	0.688	0.565502183406114
AP1G1	expression	HLA-DQA1	expression	0.688	0.99235807860262
Centre	clinical	BMI	clinical	0.686	1
LDLR	expression	CD14	expression	0.686	0.787139689578714
PC.ae.C42.5	metabolite	Ser	metabolite	0.686	0.526373626373626
PMS1_R1	protein	ENSG00000151952_R1	protein	0.685	0.984375
ENSG00000175535	protein	PDCD6IP	protein	0.685	0.971302428256071
Age	clinical	Waist	clinical	0.684	0.76837416481069
GLP-1 inc.	clinical	Fasting HbA1c	clinical	0.683	0.593541202672606
PC.ae.C40.4	metabolite	PC.aa.C42.1	metabolite	0.683	0.969594594594595
Ser	metabolite	ACADM	expression	0.683	0.640829694323144
PC.aa.C34.2	metabolite	PC.ae.C44.6	metabolite	0.682	0.852422907488987
SM..OH..C14.1	metabolite	PC.aa.C36.4	metabolite	0.682	0.757238307349666
ENSG00000111331_R1	protein	ENSG00000197584	protein	0.681	0.957516339869281
Matsuda	clinical	Mean Glucose	clinical	0.68	0.885746606334842
PC.aa.C38.4	metabolite	C0	metabolite	0.68	0.909192825112108
Fasting HDL	clinical	ENSG00000161573_R1	protein	0.68	0.953333333333333
Centre	clinical	Pancreas Iron	clinical	0.679	1
MYRF	expression	AP1G1	expression	0.679	0.85
ENSG00000175535	protein	KCNQ1	protein	0.679	0.998898678414097
PC.ae.C38.5	metabolite	PC.ae.C42.5	metabolite	0.679	0.605321507760532
PC.ae.C40.5	metabolite	C10	metabolite	0.675	0.94097995545657
PC.ae.C38.2	metabolite	PC.ae.C44.5	metabolite	0.675	0.534598214285714
PC.ae.C36.4	metabolite	PC.ae.C40.5	metabolite	0.675	0.864988558352403
ZMAT2	expression	HP	expression	0.674	0.826966292134831
PHC3	protein	JAZF1_R1	protein	0.674	0.889508928571429
PC.ae.C36.2	metabolite	PC.aa.C36.4	metabolite	0.674	0.936073059360731
Basal ISR	clinical	ENSG00000125508	protein	0.674	0.995594713656388
Fasting LDL	clinical	AP1G1	expression	0.673	0.8984375
Fasting AST	clinical	SORD	protein	0.672	0.785714285714286
PC.aa.C34.3	metabolite	PC.aa.C36.5	metabolite	0.672	0.824324324324324
HLA-DRB5	expression	DUOXA2_R1	protein	0.671	0.597972972972973
MYRF	expression	IK	expression	0.671	0.9
C6orf48	expression	AP1G1	expression	0.671	0.6875
Total GLP-1	clinical	TMEM258	expression	0.669	0.890625
ZMAT2	expression	TMCO6	expression	0.669	0.716400911161731
PC.aa.C36.5	metabolite	C0	metabolite	0.669	0.732222222222222
PC.ae.C38.2	metabolite	PC.aa.C34.3	metabolite	0.668	0.676801801801802
ENSG00000170458	protein	PDCD6IP	protein	0.665	0.503325942350333
PHC3	protein	ENSG00000014257	protein	0.664	0.837028824833703
PC.ae.C38.4	metabolite	PC.aa.C36.2	metabolite	0.663	0.518847006651885
MSH4	expression	ZNF23	expression	0.661	0.951136363636364
PC.aa.C36.2	metabolite	PC.ae.C36.5	metabolite	0.66	0.874418604651163
PC.ae.C44.5	metabolite	PC.aa.C36.4	metabolite	0.66	0.622448979591837
PC.ae.C40.4	metabolite	PC.aa.C36.4	metabolite	0.659	0.711187214611872
PC.aa.C36.3	metabolite	lysoPC.a.C20.4	metabolite	0.659	0.908071748878924
Mean Glucose	clinical	Insulin (MMTT)	clinical	0.658	0.798837209302326
HP	expression	HLA-DQA1	expression	0.658	0.838963963963964
LDLR	expression	HP	expression	0.658	0.838600451467269
PC.aa.C34.2	metabolite	PC.ae.C38.5	metabolite	0.657	0.671658986175115
PC.aa.C34.2	metabolite	PC.aa.C36.5	metabolite	0.657	0.872747747747748
Saturated Fat	clinical	Fibre	clinical	0.655	0.831877729257642
PPP4R2	protein	DUOXA2_R1	protein	0.655	0.863218390804598
Fasting LDL	clinical	lysoPC.a.C20.4	metabolite	0.654	0.731735159817352
Fasting LDL	clinical	LDLR	expression	0.654	0.656392694063927
Matsuda	clinical	Rate Sensitivity	clinical	0.654	0.875878220140515
LDLR	expression	IER3	expression	0.653	0.969730941704036
Carbohydrates	clinical	PC.aa.C36.5	metabolite	0.653	0.892533936651584
PC.ae.C36.2	metabolite	PC.aa.C38.5	metabolite	0.653	0.894144144144144
ENSG00000111331	protein	LAMA5	protein	0.651	0.9125
PC.ae.C38.5	metabolite	PC.ae.C44.5	metabolite	0.651	0.608391608391608
PC.ae.C36.2	metabolite	PC.ae.C40.5	metabolite	0.651	0.669318181818182
PC.ae.C36.2	metabolite	PC.ae.C44.6	metabolite	0.65	0.748858447488584
PC.aa.C34.2	metabolite	PC.ae.C38.3	metabolite	0.649	0.678815489749431
PC.aa.C36.3	metabolite	PC.ae.C36.3	metabolite	0.649	0.53872437357631
PC.ae.C38.3	metabolite	lysoPC.a.C20.4	metabolite	0.649	0.784064665127021
Matsuda	clinical	Total GLP-1	clinical	0.646	0.966970387243736
Fasting Cholesterol	clinical	Glycine	metabolite	0.646	0.81221198156682
TMCO6	expression	TXNL4B	expression	0.644	0.682758620689655
Age	clinical	AP1G1	expression	0.644	1
C6orf48	expression	HLA-DRB5	expression	0.643	0.996590909090909
PC.aa.C36.5	metabolite	Fasting ALT	clinical	0.643	0.728438228438228
Pancreas Fat	clinical	Fasting ALT	clinical	0.643	1
PC.ae.C44.6	metabolite	C10.1	metabolite	0.642	0.537296037296037
CD14	expression	DCHS2	expression	0.641	0.607798165137615
PC.ae.C36.5	metabolite	PC.ae.C44.6	metabolite	0.641	0.584474885844749
Age	clinical	ACADM	expression	0.641	0.998842592592593
PC.ae.C40.5	metabolite	PC.aa.C38.4	metabolite	0.64	0.567660550458716
PC.ae.C36.3	metabolite	Fasting HDL	clinical	0.639	0.517241379310345
Metformin	clinical	PC.ae.C36.4	metabolite	0.638	0.793103448275862
SKIV2L	expression	CD14	expression	0.638	0.543632075471698
PHC3	protein	ENSG00000125508	protein	0.637	0.891454965357968
Centre	clinical	IGR	clinical	0.636	1
Waist	clinical	VAT	clinical	0.634	0.902222222222222
IK	expression	FADS2	expression	0.633	0.960739030023095
PC.aa.C38.5	metabolite	PC.aa.C42.4	metabolite	0.633	0.604567307692308
Fasting Insulin	clinical	GLP-1 inc.	clinical	0.632	0.990783410138249
Height	clinical	AP1G1	expression	0.632	0.996511627906977
SM..OH..C14.1	metabolite	C10.1	metabolite	0.631	0.565116279069767
PC.ae.C38.4	metabolite	NOL9_R1	protein	0.631	0.970046082949309
Matsuda	clinical	Insulin (MMTT)	clinical	0.63	0.643518518518518
Fasting HbA1c	clinical	PHC3	protein	0.629	0.767361111111111
Fasting Glucose	clinical	T2D	clinical	0.629	1
PC.ae.C36.4	metabolite	C0	metabolite	0.628	0.929885057471264
Centre	clinical	Glucose (MMTT)	clinical	0.628	1
ZMAT2	expression	TXNL4B	expression	0.624	0.811494252873563
Basal ISR	clinical	GLP-1 inc.	clinical	0.623	0.793427230046948
Centre	clinical	ASAT	clinical	0.623	1
Centre	clinical	TAAT	clinical	0.622	1
PC.ae.C38.2	metabolite	SM..OH..C14.1	metabolite	0.62	0.676056338028169
PFR1	clinical	Basal ISR	clinical	0.62	0.76555023923445
Glucose Sensitivity	clinical	Matsuda	clinical	0.62	0.566508313539192
Basal ISR	clinical	HLA-DQA1	expression	0.619	1
LDLR	expression	Fasting HbA1c	clinical	0.619	0.600702576112412
SORD	protein	ENSG00000161573_R1	protein	0.619	0.885514018691589
Mean VM-HPF	clinical	ENSG00000197584	protein	0.618	0.958920187793427
PC.aa.C34.3	metabolite	PC.ae.C40.5	metabolite	0.618	0.620689655172414
Mean DBP	clinical	Fasting ALT	clinical	0.618	0.855324074074074
Sex	clinical	SKIV2L	expression	0.617	1
PC.ae.C40.4	metabolite	PC.aa.C42.4	metabolite	0.617	0.935446009389671
PC.aa.C36.2	metabolite	Pro	metabolite	0.615	0.915116279069767
Fasting TG	clinical	HLA-DRB1	expression	0.615	0.998850574712644
NOL9_R1	protein	MARVELD3	expression	0.614	0.908139534883721
PC.aa.C34.3	metabolite	PC.aa.C36.4	metabolite	0.612	0.77751756440281
Fasting Glucose	clinical	Total ISR	clinical	0.612	0.98943661971831
MICA	expression	IER3	expression	0.611	0.757611241217799
GLP-1 inc.	clinical	ENSG00000161573_R1	protein	0.611	0.792565947242206
Sex	clinical	C6orf48	expression	0.61	1
PC.ae.C40.4	metabolite	PC.ae.C44.5	metabolite	0.607	0.652380952380952
PHC3	protein	LAMA5	protein	0.607	0.912322274881517
GLP-1 inc.	clinical	Total GLP-1	clinical	0.605	0.571261682242991
IK	expression	SKIV2L	expression	0.604	0.623486682808717
MYRF	expression	ZNF23	expression	0.604	0.727058823529412
PC.ae.C36.4	metabolite	SM..OH..C14.1	metabolite	0.604	0.797330097087379
PC.ae.C38.4	metabolite	Fasting TG	clinical	0.603	0.659250585480094
Centre	clinical	Mean Insulin	clinical	0.603	1
Protein	clinical	Fasting ALT	clinical	0.603	0.6875
PC.aa.C36.2	metabolite	PC.ae.C36.4	metabolite	0.603	0.645539906103286
Fasting Glucose	clinical	GLP-1 inc.	clinical	0.602	0.990267639902676
PHC3	protein	lysoPC.a.C20.4	metabolite	0.602	0.718160377358491
PFR1	clinical	Insulin (MMTT)	clinical	0.601	0.828087167070218
PC.aa.C36.4	metabolite	C0	metabolite	0.601	0.936602870813397
TXNL4B	expression	HLA-DRB1	expression	0.6	0.744604316546763
Fasting Insulin	clinical	C0	metabolite	0.6	1
PC.aa.C38.4	metabolite	C8	metabolite	0.599	0.94390243902439
CD14	expression	TMEM258	expression	0.599	0.51981351981352
PPP4R2	protein	ENSG00000161573_R1	protein	0.598	0.885922330097087
PC.ae.C38.2	metabolite	PC.ae.C36.3	metabolite	0.598	0.709756097560976
Fasting HDL	clinical	Fasting LDL	clinical	0.597	0.920343137254902
ZMAT2	expression	ZSWIM5	protein	0.597	0.690307328605201
Polyunsaturated Fat	clinical	Energy	clinical	0.596	0.584123222748815
LDLR	expression	TMCO6	expression	0.596	0.842925659472422
Mean Insulin	clinical	Glucose (MMTT)	clinical	0.595	0.528708133971292
OGIS	clinical	Rate Sensitivity	clinical	0.595	0.719339622641509
PC.aa.C34.2	metabolite	PC.ae.C36.3	metabolite	0.593	0.742822966507177
Carbohydrates	clinical	PC.ae.C36.5	metabolite	0.593	0.631449631449631
ENSG00000111331	protein	ENSG00000161573_R1	protein	0.593	0.885441527446301
BMI	clinical	Insulin (MMTT)	clinical	0.592	0.858513189448441
Height	clinical	Stumvoll	clinical	0.592	0.783062645011601
PC.ae.C36.2	metabolite	PC.ae.C36.5	metabolite	0.592	0.85
ENSG00000175535	protein	ENSG00000007516	protein	0.592	0.979518072289157
PPP4R2	protein	ZSWIM5	protein	0.591	0.792978208232445
NPIPB15	expression	AP1G1	expression	0.591	0.997613365155131
SELE	protein	ENSG00000007516	protein	0.591	0.746341463414634
Liver Iron	clinical	HLA-DRB5	expression	0.589	1
Fibre	clinical	PC.ae.C44.6	metabolite	0.589	0.944711538461538
FADS2	expression	CD14	expression	0.588	0.761083743842365
Saturated Fat	clinical	SM..OH..C14.1	metabolite	0.588	0.931325301204819
Fasting Insulin	clinical	Stumvoll	clinical	0.588	0.610451306413302
Mean Insulin	clinical	lysoPC.a.C20.4	metabolite	0.587	0.995180722891566
Mean SBP	clinical	SCD	expression	0.587	0.862407862407862
Value.vm_hpf_154_389f	clinical	AP1G1	expression	0.586	0.950980392156863
PC.ae.C38.4	metabolite	PC.aa.C36.3	metabolite	0.586	0.510869565217391
Total ISR	clinical	Proinsulin	clinical	0.585	0.736778846153846
PC.ae.C38.4	metabolite	SM..OH..C14.1	metabolite	0.585	0.713270142180095
PC.ae.C36.4	metabolite	FADS1	expression	0.585	0.643540669856459
Matsuda	clinical	Insulin (OGTT)	clinical	0.583	0.907894736842105
NDUFA2	expression	SKIV2L	expression	0.582	0.806682577565632
Height	clinical	Waist	clinical	0.582	0.985748218527316
ENSG00000007516	protein	LAMA5	protein	0.582	0.581310679611651
PC.aa.C32.2	metabolite	PC.ae.C38.5	metabolite	0.581	0.753012048192771
Fasting Glucose	clinical	Basal ISR	clinical	0.581	0.871670702179177
Protein	clinical	C3	metabolite	0.579	0.808168316831683
PC.ae.C40.4	metabolite	CD14	expression	0.579	0.540572792362769
Rate Sensitivity	clinical	Glucagon	clinical	0.576	0.82289156626506
DUOXA2_R1	protein	KCNQ1	protein	0.576	0.631961259079903
HLA-DQA1	expression	MICA	expression	0.575	0.536523929471033
Matsuda	clinical	Fasting ALT	clinical	0.575	0.858513189448441
PC.ae.C36.4	metabolite	PC.ae.C44.5	metabolite	0.574	0.681927710843374
AP1G1	expression	IER3	expression	0.574	0.824519230769231
PC.ae.C38.4	metabolite	PC.aa.C34.3	metabolite	0.572	0.53125
IK	expression	AP1G1	expression	0.572	0.587167070217918
lysoPC.a.C20.4	metabolite	PC.aa.C38.5	metabolite	0.571	0.581683168316832
PC.aa.C34.3	metabolite	Glycine	metabolite	0.571	0.9375
Age	clinical	Total ISR	clinical	0.57	0.99009900990099
ASAT	clinical	Liver Fat	clinical	0.57	0.880195599022005
Sex	clinical	C0	metabolite	0.569	1
Fasting TG	clinical	ENSG00000151952_R1	protein	0.568	0.991504854368932
Waist	clinical	Total Sugar	clinical	0.567	0.881773399014778
Total ISR	clinical	PC.ae.C36.3	metabolite	0.566	0.964019851116625
PC.aa.C36.3	metabolite	PC.aa.C32.2	metabolite	0.566	0.618453865336658
SKIV2L	expression	C6orf48	expression	0.565	0.597323600973236
PC.ae.C44.5	metabolite	PC.aa.C38.5	metabolite	0.565	0.686131386861314
MYRF	expression	ZMAT2	expression	0.565	0.815270935960591
PC.aa.C36.2	metabolite	LDLR	expression	0.563	0.818072289156627
RSPO3	protein	ENSG00000151952_R1	protein	0.563	0.754257907542579
ENSG00000111331_R1	protein	ENSG00000170458	protein	0.562	1
PC.ae.C40.5	metabolite	PC.ae.C36.3	metabolite	0.561	0.552896725440806
Mean Insulin	clinical	Rate Sensitivity	clinical	0.56	0.688279301745636
Fasting Glucose	clinical	SKIV2L	expression	0.56	1
Saturated Fat	clinical	PC.ae.C38.5	metabolite	0.559	0.980440097799511
Sex	clinical	Total Sugar	clinical	0.557	1
C6orf48	expression	LY6G5C	expression	0.557	0.960858585858586
PC.ae.C44.5	metabolite	PC.aa.C36.3	metabolite	0.556	0.50498753117207
PC.aa.C34.2	metabolite	C10.1	metabolite	0.555	0.724874371859296
Protein	clinical	PC.aa.C36.2	metabolite	0.555	0.555837563451777
ASAT	clinical	SORD	protein	0.555	0.997518610421836
DCHS2	expression	MICA	expression	0.554	0.699257425742574
Fasting ALT	clinical	ACADM	expression	0.554	0.6925
PC.aa.C36.2	metabolite	Fasting TG	clinical	0.554	0.684143222506394
PC.ae.C36.5	metabolite	Ser	metabolite	0.553	0.597989949748744
Glucose (MMTT)	clinical	Fasting HbA1c	clinical	0.552	1
PC.ae.C40.4	metabolite	PC.aa.C36.2	metabolite	0.551	0.652392947103275
PC.aa.C34.2	metabolite	PC.ae.C40.5	metabolite	0.551	0.708333333333333
Fasting HDL	clinical	PC.aa.C36.4	metabolite	0.55	0.788413098236776
Active GLP-1	clinical	Pro	metabolite	0.549	0.581481481481481
RSPO3	protein	KCNQ1	protein	0.549	0.97103274559194
Saturated Fat	clinical	PC.aa.C38.4	metabolite	0.549	0.995
Fasting HbA1c	clinical	PC.ae.C38.5	metabolite	0.548	0.850617283950617
TMCO6	expression	MARVELD3	expression	0.548	0.851522842639594
Fasting Cholesterol	clinical	PPP4R2	protein	0.548	0.975195822454308
ACADM	expression	TXNL4B	expression	0.547	0.606435643564356
ZMAT2	expression	MICA	expression	0.545	0.9559902200489
Age	clinical	Weight	clinical	0.545	0.56265664160401
ENSG00000014257	protein	Fasting HbA1c	clinical	0.544	0.558974358974359
Weight	clinical	ACADM	expression	0.543	1
PC.aa.C38.4	metabolite	Fasting HbA1c	clinical	0.543	0.526119402985075
PC.ae.C40.4	metabolite	PC.aa.C36.5	metabolite	0.542	0.690721649484536
Liver Fat	clinical	PC.ae.C36.2	metabolite	0.542	0.705357142857143
Fibre	clinical	PHC3	protein	0.542	0.828680203045685
Energy	clinical	Fibre	clinical	0.541	0.93984962406015
PC.aa.C36.2	metabolite	PC.ae.C44.6	metabolite	0.541	0.847435897435897
Value.vm_hpf_389_9999f	clinical	Fibre	clinical	0.54	0.82780612244898
PC.ae.C36.4	metabolite	Fasting TG	clinical	0.539	0.535264483627204
Waist	clinical	Value.vm_hpf_389_9999f	clinical	0.538	0.680306905370844
Fasting ALT	clinical	Fasting HbA1c	clinical	0.537	0.575949367088608
Mean SBP	clinical	TXNL4B	expression	0.536	0.847715736040609
Energy	clinical	PC.aa.C32.2	metabolite	0.535	0.725641025641026
ENSG00000172667	protein	HLA-DQA1	expression	0.535	0.984810126582279
PC.ae.C38.5	metabolite	PC.aa.C42.4	metabolite	0.534	0.506443298969072
Pancreas Fat	clinical	Total GLP-1	clinical	0.532	1
KCNQ1	protein	IER3	expression	0.532	0.536082474226804
Sex	clinical	Glucagon	clinical	0.531	1
FADS1	expression	NDUFA2	expression	0.531	0.557441253263708
Basal ISR	clinical	PC.aa.C36.5	metabolite	0.53	0.981060606060606
C0	metabolite	lysoPC.a.C20.4	metabolite	0.529	0.524752475247525
PC.ae.C38.5	metabolite	Glycine	metabolite	0.528	0.585078534031414
Matsuda	clinical	PC.aa.C36.5	metabolite	0.527	0.994805194805195
PC.aa.C36.3	metabolite	PC.ae.C36.5	metabolite	0.527	0.908268733850129
Centre	clinical	Fasting Cholesterol	clinical	0.526	1
ENSG00000014257	protein	ENSG00000111331	protein	0.526	0.979487179487179
IGR	clinical	T2D	clinical	0.526	1
PC.aa.C42.4	metabolite	C3	metabolite	0.526	0.666666666666667
Sex	clinical	Fasting LDL	clinical	0.524	1
Glucose Sensitivity	clinical	Mean Insulin	clinical	0.523	0.830729166666667
Fasting Insulin	clinical	Fasting ALT	clinical	0.523	0.972010178117048
OGIS	clinical	Fasting TG	clinical	0.522	0.990813648293963
Fasting Glucose	clinical	Active GLP-1	clinical	0.521	1
IK	expression	HLA-DQA2	expression	0.52	0.998717948717949
HLA-DQA1	expression	HLA-DQA2	expression	0.52	0.99867374005305
C10	metabolite	C0	metabolite	0.519	0.96520618556701
PC.ae.C36.4	metabolite	PC.aa.C38.5	metabolite	0.519	0.942602040816326
LDLR	expression	C6orf48	expression	0.518	0.782321899736148
Glucose (MMTT)	clinical	Fasting Glucose	clinical	0.518	0.804177545691906
Waist	clinical	Basal ISR	clinical	0.518	0.761273209549072
PC.aa.C36.2	metabolite	PC.aa.C38.5	metabolite	0.516	0.881333333333333
AC010547.9	expression	HLA-DQA1	expression	0.515	0.99867374005305
ENSG00000197584	protein	KCNQ1	protein	0.514	1
LY6G5C	expression	HLA-DRB5	expression	0.513	0.580976863753213
ENSG00000111331_R1	protein	ENSG00000161573_R1	protein	0.513	0.861618798955614
Waist	clinical	TAAT	clinical	0.513	0.893139841688654
ENSG00000175535	protein	AP1G1	expression	0.513	0.765171503957784
Polyunsaturated Fat	clinical	Total Sugar	clinical	0.512	0.823607427055703
Centre	clinical	Monounsaturated Fat	clinical	0.512	1
C10.1	metabolite	ENSG00000161573_R1	protein	0.51	0.989189189189189
PC.ae.C38.2	metabolite	PC.aa.C36.5	metabolite	0.51	0.712765957446808
Fasting TG	clinical	HP	expression	0.509	0.859249329758713
PC.aa.C36.3	metabolite	C3	metabolite	0.509	0.98828125
Glucose (MMTT)	clinical	OGIS	clinical	0.508	0.6455525606469
Centre	clinical	Weight	clinical	0.508	1
FADS1	expression	TMEM258	expression	0.508	0.739473684210526
Fasting AST	clinical	PDCD6IP	protein	0.508	0.992227979274611
PC.aa.C34.3	metabolite	Fasting HDL	clinical	0.508	0.746031746031746
SKIV2L	expression	HLA-DQB2	expression	0.507	0.971389645776567
PC.ae.C42.5	metabolite	C0	metabolite	0.506	0.778514588859416
Centre	clinical	Polyunsaturated Fat	clinical	0.506	1
Matsuda	clinical	PC.aa.C38.5	metabolite	0.506	0.996042216358839
LDLR	expression	ENSG00000111331	protein	0.506	0.674603174603175
PC.ae.C36.2	metabolite	Fasting ALT	clinical	0.505	0.748663101604278
Active GLP-1	clinical	Fasting TG	clinical	0.504	0.654255319148936
Waist	clinical	lysoPC.a.C20.4	metabolite	0.504	1
Liver Fat	clinical	PC.aa.C34.2	metabolite	0.503	0.527415143603133
PC.ae.C36.2	metabolite	PC.ae.C42.5	metabolite	0.503	0.662087912087912
Sex	clinical	Glucose Sensitivity	clinical	0.502	1
SKIV2L	expression	HLA-DQA1	expression	0.502	0.632791327913279
ENSG00000172667	protein	HLA-DRB1	expression	0.502	0.886243386243386
