# Supplementary material for: Bayesian network imputation methods applied to multi-omics data identify putative causal relationships in a type 2 diabetes dataset containing incomplete data: An IMI DIRECT Study
Source: PLoS Genet. 2025 Jul 15;21(7):e1011776. doi: 10.1371/journal.pgen.1011776 (PMC12279144; doi:10.1371/journal.pgen.1011776)
Supplement: S3 Table — (CSV) [file pgen.1011776.s005.csv]

From	From_Type	To	To_Type	Strength	Direction
Sex	clinical	Total GLP-1	clinical	1	1
Liver Fat	clinical	Liver Iron	clinical	1	0.684
TAAT	clinical	VAT	clinical	1	0.627
Fasting TG	clinical	Fasting HDL	clinical	1	0.951
Sex	clinical	Fasting ALT	clinical	1	1
Centre	clinical	Pancreas Fat	clinical	1	1
Centre	clinical	Liver Iron	clinical	1	1
Centre	clinical	VAT	clinical	1	1
Basal ISR	clinical	Fasting TG	clinical	1	0.992
ASAT	clinical	TAAT	clinical	1	0.544
Age	clinical	Fasting ALT	clinical	1	0.968
Centre	clinical	Age	clinical	1	1
PC.ae.C38.2	metabolite	PC.ae.C36.2	metabolite	1	0.558
PC.aa.C36.2	metabolite	PC.ae.C38.2	metabolite	1	0.618
PC.aa.C34.2	metabolite	PC.aa.C36.3	metabolite	1	0.76
PC.aa.C34.2	metabolite	PC.aa.C36.2	metabolite	1	0.512
Matsuda	clinical	Fasting Insulin	clinical	1	0.806
Matsuda	clinical	Basal ISR	clinical	1	0.878
ENSG00000170458	protein	ENSG00000161573_R1	protein	1	0.888
ENSG00000175535	protein	SORD	protein	1	0.932
SORD	protein	ENSG00000170458	protein	1	0.997
RSPO3	protein	SORD	protein	1	0.759
ENSG00000111331_R1	protein	PPP4R2	protein	1	1
AS Liver Fat	allele_score	Liver Fat	clinical	1	1
AS Fasting ALT	allele_score	Fasting ALT	clinical	1	1
AS PC.ae.C36.2	allele_score	PC.ae.C36.2	metabolite	1	1
AS PC.aa.C34.2	allele_score	PC.aa.C34.2	metabolite	1	1
AS ENSG00000161573_R1	allele_score	ENSG00000161573_R1	protein	1	1
Centre	clinical	Fasting Insulin	clinical	0.997	1
ENSG00000175535	protein	ENSG00000111331	protein	0.994	0.979
VAT	clinical	Liver Fat	clinical	0.993	0.861
PC.aa.C34.2	metabolite	PC.ae.C36.2	metabolite	0.992	0.618
Basal ISR	clinical	ENSG00000161573_R1	protein	0.992	0.996
Centre	clinical	Mean DBP	clinical	0.989	1
Centre	clinical	C10.1	metabolite	0.985	1
ENSG00000175535	protein	PPP4R2	protein	0.982	0.727
PC.aa.C36.3	metabolite	Fasting TG	clinical	0.981	0.644
PC.aa.C36.2	metabolite	PC.ae.C36.2	metabolite	0.981	0.613
ENSG00000175535	protein	RSPO3	protein	0.981	0.553
PPP4R2	protein	SORD	protein	0.978	0.944
RSPO3	protein	ENSG00000111331	protein	0.975	0.834
ENSG00000111331_R1	protein	ENSG00000175535	protein	0.968	0.93
PPP4R2	protein	RSPO3	protein	0.965	0.738430583501006
Basal ISR	clinical	Total GLP-1	clinical	0.964	0.891
PC.aa.C36.2	metabolite	PC.aa.C36.3	metabolite	0.956	0.669
Fasting TG	clinical	PPP4R2	protein	0.955	0.988977955911824
Age	clinical	GLP-1 inc.	clinical	0.95	0.997
PC.ae.C36.2	metabolite	PC.aa.C36.3	metabolite	0.947	0.688
Stumvoll	clinical	ENSG00000170458	protein	0.946	1
Fasting TG	clinical	SORD	protein	0.939	0.973843058350101
ENSG00000111331	protein	ENSG00000170458	protein	0.936	0.512024048096192
Total GLP-1	clinical	ENSG00000161573_R1	protein	0.919	0.702040816326531
ENSG00000175535	protein	ENSG00000161573_R1	protein	0.918	0.931313131313131
Age	clinical	Fasting HbA1c	clinical	0.907	0.992943548387097
Sex	clinical	Fasting HbA1c	clinical	0.902	1
Basal ISR	clinical	Fasting HbA1c	clinical	0.892	0.508146639511202
RSPO3	protein	ENSG00000161573_R1	protein	0.889	0.862068965517241
Fasting Insulin	clinical	Basal ISR	clinical	0.883	0.856850715746421
Sex	clinical	GLP-1 inc.	clinical	0.881	1
ENSG00000111331_R1	protein	RSPO3	protein	0.876	0.773833671399594
Fasting TG	clinical	Fasting ALT	clinical	0.866	0.880612244897959
Basal ISR	clinical	Liver Fat	clinical	0.865	0.949484536082474
Fasting HbA1c	clinical	Liver Fat	clinical	0.861	0.640243902439024
Sex	clinical	Protein	clinical	0.86	1
Fasting HDL	clinical	Fasting ALT	clinical	0.856	0.866053169734151
Centre	clinical	Fasting HDL	clinical	0.843	1
Age	clinical	Fasting TG	clinical	0.841	0.993852459016393
Age	clinical	Mean DBP	clinical	0.84	0.987730061349693
Centre	clinical	Matsuda	clinical	0.837	1
Liver Fat	clinical	ENSG00000161573_R1	protein	0.832	0.898357289527721
Matsuda	clinical	SORD	protein	0.826	0.997942386831276
Stumvoll	clinical	PC.ae.C36.2	metabolite	0.825	0.990721649484536
ENSG00000111331_R1	protein	ENSG00000111331	protein	0.811	0.976793248945148
Centre	clinical	Stumvoll	clinical	0.808	1
Liver Fat	clinical	Fasting ALT	clinical	0.801	0.78046218487395
Fasting TG	clinical	PC.aa.C36.5	metabolite	0.798	0.774428274428274
ENSG00000111331_R1	protein	SORD	protein	0.794	0.993684210526316
VAT	clinical	ASAT	clinical	0.794	0.505186721991701
PC.ae.C36.2	metabolite	PC.aa.C36.5	metabolite	0.781	0.822175732217573
PC.aa.C36.3	metabolite	PC.aa.C36.5	metabolite	0.776	0.890526315789474
Matsuda	clinical	Stumvoll	clinical	0.765	0.89957264957265
PC.aa.C36.3	metabolite	ENSG00000161573_R1	protein	0.755	0.855913978494624
TAAT	clinical	Liver Fat	clinical	0.75	0.952789699570815
PC.aa.C34.2	metabolite	PC.ae.C38.2	metabolite	0.703	0.550549450549451
Protein	clinical	PC.aa.C36.5	metabolite	0.702	0.828571428571429
GLP-1 inc.	clinical	Fasting HbA1c	clinical	0.683	0.593541202672606
Fasting HDL	clinical	ENSG00000161573_R1	protein	0.68	0.953333333333333
PC.aa.C34.2	metabolite	PC.aa.C36.5	metabolite	0.657	0.872747747747748
Matsuda	clinical	Total GLP-1	clinical	0.646	0.966970387243736
PC.aa.C36.5	metabolite	Fasting ALT	clinical	0.643	0.728438228438228
Pancreas Fat	clinical	Fasting ALT	clinical	0.643	1
Fasting Insulin	clinical	GLP-1 inc.	clinical	0.632	0.990783410138249
Basal ISR	clinical	GLP-1 inc.	clinical	0.623	0.793427230046948
Centre	clinical	ASAT	clinical	0.623	1
Centre	clinical	TAAT	clinical	0.622	1
SORD	protein	ENSG00000161573_R1	protein	0.619	0.885514018691589
Mean DBP	clinical	Fasting ALT	clinical	0.618	0.855324074074074
GLP-1 inc.	clinical	ENSG00000161573_R1	protein	0.611	0.792565947242206
GLP-1 inc.	clinical	Total GLP-1	clinical	0.605	0.571261682242991
Protein	clinical	Fasting ALT	clinical	0.603	0.6875
PPP4R2	protein	ENSG00000161573_R1	protein	0.598	0.885922330097087
ENSG00000111331	protein	ENSG00000161573_R1	protein	0.593	0.885441527446301
Fasting Insulin	clinical	Stumvoll	clinical	0.588	0.610451306413302
Matsuda	clinical	Fasting ALT	clinical	0.575	0.858513189448441
ASAT	clinical	Liver Fat	clinical	0.57	0.880195599022005
ENSG00000111331_R1	protein	ENSG00000170458	protein	0.562	1
PC.aa.C34.2	metabolite	C10.1	metabolite	0.555	0.724874371859296
Protein	clinical	PC.aa.C36.2	metabolite	0.555	0.555837563451777
ASAT	clinical	SORD	protein	0.555	0.997518610421836
PC.aa.C36.2	metabolite	Fasting TG	clinical	0.554	0.684143222506394
Liver Fat	clinical	PC.ae.C36.2	metabolite	0.542	0.705357142857143
Fasting ALT	clinical	Fasting HbA1c	clinical	0.537	0.575949367088608
Pancreas Fat	clinical	Total GLP-1	clinical	0.532	1
Basal ISR	clinical	PC.aa.C36.5	metabolite	0.53	0.981060606060606
Matsuda	clinical	PC.aa.C36.5	metabolite	0.527	0.994805194805195
Fasting Insulin	clinical	Fasting ALT	clinical	0.523	0.972010178117048
ENSG00000111331_R1	protein	ENSG00000161573_R1	protein	0.513	0.861618798955614
C10.1	metabolite	ENSG00000161573_R1	protein	0.51	0.989189189189189
PC.ae.C38.2	metabolite	PC.aa.C36.5	metabolite	0.51	0.712765957446808
PC.ae.C36.2	metabolite	Fasting ALT	clinical	0.505	0.748663101604278
Liver Fat	clinical	PC.aa.C34.2	metabolite	0.503	0.527415143603133
