# Supplementary material for: Bayesian network imputation methods applied to multi-omics data identify putative causal relationships in a type 2 diabetes dataset containing incomplete data: An IMI DIRECT Study
Source: PLoS Genet. 2025 Jul 15;21(7):e1011776. doi: 10.1371/journal.pgen.1011776 (PMC12279144; doi:10.1371/journal.pgen.1011776)
Supplement: S4 Table — (CSV) [file pgen.1011776.s006.csv]

From	From_Type	To	To_Type	Strength	Direction
Fasting Glucose	clinical	Mean Glucose	clinical	1	0.614
FADS1	expression	FADS2	expression	1	1
HLA-DQA1	expression	HLA-DRB1	expression	1	0.998
HLA-DRB1	expression	HLA-DRB5	expression	1	0.999
Sex	clinical	T2D	clinical	1	1
Fasting Glucose	clinical	IGR	clinical	1	0.626
Sex	clinical	Height	clinical	1	1
AS HLA-DRB5	allele_score	HLA-DRB5	expression	1	1
HLA-DQA1	expression	HLA-DRB5	expression	0.99	1
HLA-DQA1	expression	LY6G5C	expression	0.989	0.599
Height	clinical	T2D	clinical	0.971	0.911823647294589
FADS1	expression	HLA-DQA1	expression	0.947	0.985
FADS2	expression	MYRF	expression	0.943	0.574148296593186
FADS1	expression	T2D	clinical	0.94	0.962776659959759
Sex	clinical	FADS1	expression	0.928	1
FADS2	expression	T2D	clinical	0.904	1
MYRF	expression	T2D	clinical	0.903	0.928571428571429
FADS1	expression	HLA-DRB1	expression	0.802	0.933127572016461
KCNQ1	protein	HLA-DRB5	expression	0.735	0.572210065645514
Mean Glucose	clinical	T2D	clinical	0.716	0.995614035087719
C6orf48	expression	HLA-DQA1	expression	0.706	0.994577006507592
T2D	clinical	HLA-DRB5	expression	0.69	0.963495575221239
LY6G5C	expression	HLA-DRB1	expression	0.688	0.565502183406114
C6orf48	expression	HLA-DRB5	expression	0.643	0.996590909090909
Fasting Glucose	clinical	T2D	clinical	0.629	1
Sex	clinical	C6orf48	expression	0.61	1
Liver Iron	clinical	HLA-DRB5	expression	0.589	1
C6orf48	expression	LY6G5C	expression	0.557	0.960858585858586
IGR	clinical	T2D	clinical	0.526	1
LY6G5C	expression	HLA-DRB5	expression	0.513	0.580976863753213
