# Supplementary material for: Bayesian network imputation methods applied to multi-omics data identify putative causal relationships in a type 2 diabetes dataset containing incomplete data: An IMI DIRECT Study
Source: PLoS Genet. 2025 Jul 15;21(7):e1011776. doi: 10.1371/journal.pgen.1011776 (PMC12279144; doi:10.1371/journal.pgen.1011776)
Supplement: S5 Table — (CSV) [file pgen.1011776.s007.csv]

From	From_Type	To	To_Type	Strength	Direction
TAAT	clinical	VAT	clinical	1	0.627
Fasting Glucose	clinical	Mean Glucose	clinical	1	0.614
Centre	clinical	VAT	clinical	1	1
ASAT	clinical	TAAT	clinical	1	0.544
Centre	clinical	Age	clinical	1	1
OGIS	clinical	Fasting Insulin	clinical	1	0.686
OGIS	clinical	Fasting Glucose	clinical	1	0.583
Weight	clinical	BMI	clinical	1	0.503
Stumvoll	clinical	Insulin (OGTT)	clinical	1	0.864
Insulin (MMTT)	clinical	Stumvoll	clinical	1	0.522
Mean Glucose	clinical	Stumvoll	clinical	1	0.744
BMI	clinical	Stumvoll	clinical	1	0.677
Matsuda	clinical	Fasting Insulin	clinical	1	0.806
Height	clinical	Weight	clinical	1	1
Allele Score BMI	allele_score	BMI	clinical	1	1
Mean Glucose	clinical	Total ISR	clinical	0.999	0.573
Mean Glucose	clinical	Fasting Insulin	clinical	0.998	0.715
Centre	clinical	Fasting Insulin	clinical	0.997	1
Centre	clinical	Fasting Glucose	clinical	0.995	1
Mean Glucose	clinical	Glucose (MMTT)	clinical	0.993	0.622
BMI	clinical	ASAT	clinical	0.988	0.997
Fasting Glucose	clinical	Fasting Insulin	clinical	0.987	0.709
Centre	clinical	Insulin (OGTT)	clinical	0.987	1
Weight	clinical	Waist	clinical	0.987	0.643
OGIS	clinical	Stumvoll	clinical	0.983	0.791
OGIS	clinical	Mean Glucose	clinical	0.975	0.761
OGIS	clinical	Insulin (OGTT)	clinical	0.97	0.912
Mean Glucose	clinical	Insulin (OGTT)	clinical	0.967	0.896793587174349
PFR1	clinical	Mean Glucose	clinical	0.964	0.552
PFR1	clinical	Insulin (OGTT)	clinical	0.962	0.973
Fasting Glucose	clinical	PFR1	clinical	0.955	0.56425702811245
BMI	clinical	TAAT	clinical	0.949	0.997987927565392
Fasting Glucose	clinical	Insulin (OGTT)	clinical	0.941	0.770623742454728
Matsuda	clinical	OGIS	clinical	0.94	0.817907444668008
Centre	clinical	Waist	clinical	0.934	1
Fasting Glucose	clinical	Stumvoll	clinical	0.932	0.67935871743487
Height	clinical	Insulin (OGTT)	clinical	0.927	0.950901803607214
Matsuda	clinical	Fasting Glucose	clinical	0.905	0.542338709677419
Height	clinical	BMI	clinical	0.904	0.991967871485944
Centre	clinical	Mean Glucose	clinical	0.895	1
BMI	clinical	Insulin (OGTT)	clinical	0.887	0.980846774193548
Glucose (MMTT)	clinical	Insulin (MMTT)	clinical	0.846	0.537755102040816
Centre	clinical	Matsuda	clinical	0.837	1
Matsuda	clinical	Total ISR	clinical	0.826	0.704356846473029
Centre	clinical	Stumvoll	clinical	0.808	1
BMI	clinical	Waist	clinical	0.806	0.542619542619543
VAT	clinical	ASAT	clinical	0.794	0.505186721991701
Matsuda	clinical	Stumvoll	clinical	0.765	0.89957264957265
Age	clinical	Height	clinical	0.764	0.891489361702128
Centre	clinical	Insulin (MMTT)	clinical	0.758	1
PFR1	clinical	Total ISR	clinical	0.753	0.622055674518201
Total ISR	clinical	Waist	clinical	0.749	0.790149892933619
Centre	clinical	OGIS	clinical	0.748	1
Weight	clinical	Total ISR	clinical	0.744	0.817124735729387
Matsuda	clinical	PFR1	clinical	0.733	0.574353448275862
Age	clinical	Fasting Glucose	clinical	0.73	0.525586353944563
PFR1	clinical	Glucose (MMTT)	clinical	0.698	0.719354838709677
Centre	clinical	BMI	clinical	0.686	1
Age	clinical	Waist	clinical	0.684	0.76837416481069
Matsuda	clinical	Mean Glucose	clinical	0.68	0.885746606334842
Mean Glucose	clinical	Insulin (MMTT)	clinical	0.658	0.798837209302326
Waist	clinical	VAT	clinical	0.634	0.902222222222222
Matsuda	clinical	Insulin (MMTT)	clinical	0.63	0.643518518518518
Centre	clinical	Glucose (MMTT)	clinical	0.628	1
Centre	clinical	ASAT	clinical	0.623	1
Centre	clinical	TAAT	clinical	0.622	1
Fasting Glucose	clinical	Total ISR	clinical	0.612	0.98943661971831
PFR1	clinical	Insulin (MMTT)	clinical	0.601	0.828087167070218
BMI	clinical	Insulin (MMTT)	clinical	0.592	0.858513189448441
Height	clinical	Stumvoll	clinical	0.592	0.783062645011601
Fasting Insulin	clinical	Stumvoll	clinical	0.588	0.610451306413302
Matsuda	clinical	Insulin (OGTT)	clinical	0.583	0.907894736842105
Height	clinical	Waist	clinical	0.582	0.985748218527316
Age	clinical	Total ISR	clinical	0.57	0.99009900990099
Age	clinical	Weight	clinical	0.545	0.56265664160401
Glucose (MMTT)	clinical	Fasting Glucose	clinical	0.518	0.804177545691906
Waist	clinical	TAAT	clinical	0.513	0.893139841688654
Glucose (MMTT)	clinical	OGIS	clinical	0.508	0.6455525606469
Centre	clinical	Weight	clinical	0.508	1
