# Supplementary material for: Bayesian network imputation methods applied to multi-omics data identify putative causal relationships in a type 2 diabetes dataset containing incomplete data: An IMI DIRECT Study
Source: PLoS Genet. 2025 Jul 15;21(7):e1011776. doi: 10.1371/journal.pgen.1011776 (PMC12279144; doi:10.1371/journal.pgen.1011776)
Supplement: S6 Table — (CSV) [file pgen.1011776.s008.csv]

From	From_Type	To	To_Type	Strength	Direction
Fasting Glucose	clinical	Mean Glucose	clinical	1	0.614
Fasting Glucose	clinical	IGR	clinical	1	0.626
Allele Score BMI	allele_score	BMI	clinical	1	1
Mean Glucose	clinical	T2D	clinical	0.716	0.995614035087719
Fasting Glucose	clinical	T2D	clinical	0.629	1
IGR	clinical	T2D	clinical	0.526	1
Mean Glucose	clinical	BMI	clinical	0.446	0.544927536231884
BMI	clinical	Fasting Glucose	clinical	0.426	0.679083094555874
Mean Glucose	clinical	IGR	clinical	0.192	0.921052631578947
BMI	clinical	T2D	clinical	0.029	0.896551724137931
IGR	clinical	BMI	clinical	0.003	0.666666666666667
