# Supplementary material for: Bayesian network imputation methods applied to multi-omics data identify putative causal relationships in a type 2 diabetes dataset containing incomplete data: An IMI DIRECT Study
Source: PLoS Genet. 2025 Jul 15;21(7):e1011776. doi: 10.1371/journal.pgen.1011776 (PMC12279144; doi:10.1371/journal.pgen.1011776)
Supplement: S7 Table — (CSV) [file pgen.1011776.s009.csv]

From	From_Type	To	To_Type	Strength	Direction
Insulin (OGTT)	clinical	Glucose (OGTT)	clinical	1	0.947
Mean Insulin	clinical	Total ISR	clinical	1	0.762
Mean Insulin	clinical	Glucose (OGTT)	clinical	1	0.911
Mean Glucose	clinical	Glucose (OGTT)	clinical	1	0.949
Liver Fat	clinical	Liver Iron	clinical	1	0.684
TAAT	clinical	VAT	clinical	1	0.627
Glucose Sensitivity	clinical	Mean Glucose	clinical	1	0.591
Fasting TG	clinical	Fasting LDL	clinical	1	0.773
Mean Insulin	clinical	Fasting Insulin	clinical	1	0.674
Fasting TG	clinical	Fasting HDL	clinical	1	0.951
Fasting Glucose	clinical	Mean Glucose	clinical	1	0.614
Fasting TG	clinical	Fasting Cholesterol	clinical	1	0.593
Fasting LDL	clinical	Fasting Cholesterol	clinical	1	0.526
Fasting HDL	clinical	Fasting Cholesterol	clinical	1	0.568
Fasting ALT	clinical	Fasting AST	clinical	1	0.983
Centre	clinical	Pancreas Fat	clinical	1	1
Centre	clinical	Liver Iron	clinical	1	1
Centre	clinical	VAT	clinical	1	1
ASAT	clinical	TAAT	clinical	1	0.544
Age	clinical	Fasting ALT	clinical	1	0.968
Centre	clinical	Age	clinical	1	1
OGIS	clinical	Fasting Insulin	clinical	1	0.686
OGIS	clinical	Fasting Glucose	clinical	1	0.583
Weight	clinical	BMI	clinical	1	0.503
Mean VM-HPF	clinical	Value.vm_hpf_389_9999f	clinical	1	0.661
Value.vm_hpf_389_9999f	clinical	VM-HPF 48_154	clinical	1	0.713
Mean VM-HPF	clinical	Value.vm_hpf_154_389f	clinical	1	0.522
VM-HPF 0_48	clinical	VM-HPF 48_154	clinical	1	0.851
Value.vm_hpf_154_389f	clinical	VM-HPF 0_48	clinical	1	0.732
Centre	clinical	FADS2	expression	1	1
FADS1	expression	FADS2	expression	1	1
ACADM	expression	SKIV2L	expression	1	0.556
Centre	clinical	NPIPB15	expression	1	1
NPIPB15	expression	CLEC18A	expression	1	0.985
Stumvoll	clinical	Insulin (OGTT)	clinical	1	0.864
Insulin (MMTT)	clinical	Stumvoll	clinical	1	0.522
Mean Glucose	clinical	Stumvoll	clinical	1	0.744
BMI	clinical	Stumvoll	clinical	1	0.677
Polyunsaturated Fat	clinical	Saturated Fat	clinical	1	0.503
PFR1	clinical	Glucose (OGTT)	clinical	1	0.965
PC.ae.C44.6	metabolite	PC.aa.C42.1	metabolite	1	0.953
PC.ae.C40.5	metabolite	PC.aa.C42.1	metabolite	1	0.596
PC.aa.C34.2	metabolite	PC.aa.C36.2	metabolite	1	0.512
Monounsaturated Fat	clinical	Polyunsaturated Fat	clinical	1	0.788
Mean Insulin	clinical	Matsuda	clinical	1	0.519
Matsuda	clinical	Fasting Insulin	clinical	1	0.806
Fasting Glucose	clinical	IGR	clinical	1	0.626
Height	clinical	Weight	clinical	1	1
Fat	clinical	Saturated Fat	clinical	1	0.714
Fat	clinical	Polyunsaturated Fat	clinical	1	0.903
Fat	clinical	Monounsaturated Fat	clinical	1	0.516
Energy	clinical	Protein	clinical	1	0.882
Fat	clinical	Energy	clinical	1	0.741
Centre	clinical	EFS	protein	1	1
ENSG00000175535	protein	EFS	protein	1	0.817
PMS1_R1	protein	ENSG00000175535	protein	1	0.784
ENSG00000111331_R1	protein	PMS1_R1	protein	1	0.778
Protein	clinical	Carbohydrates	clinical	1	0.8
Carbohydrates	clinical	Fibre	clinical	1	0.943
Energy	clinical	Carbohydrates	clinical	1	0.799
C8	metabolite	C10	metabolite	1	0.757
C10	metabolite	C10.1	metabolite	1	0.788
C0	metabolite	C10.1	metabolite	1	0.504
Age	clinical	Mean SBP	clinical	1	0.979
Mean SBP	clinical	Mean DBP	clinical	1	0.669
AS Fasting HDL	allele_score	Fasting HDL	clinical	1	1
AS Fasting Cholesterol	allele_score	Fasting Cholesterol	clinical	1	1
Allele Score BMI	allele_score	BMI	clinical	1	1
AS FADS2	allele_score	FADS2	expression	1	1
AS MYRF	allele_score	MYRF	expression	1	1
AS MSH4	allele_score	MSH4	expression	1	1
AS NPIPB15	allele_score	NPIPB15	expression	1	1
AS CLEC18A	allele_score	CLEC18A	expression	1	1
AS EFS	allele_score	EFS	protein	1	1
AS C8	allele_score	C8	metabolite	1	1
AS C10.1	allele_score	C10.1	metabolite	1	1
AS C10	allele_score	C10	metabolite	1	1
Mean Glucose	clinical	Total ISR	clinical	0.999	0.573
Glucose Sensitivity	clinical	Total ISR	clinical	0.999	0.603
Centre	clinical	Glucose (OGTT)	clinical	0.999	1
Mean VM-HPF	clinical	VM-HPF 48_154	clinical	0.999	0.849
Value.vm_hpf_154_389f	clinical	Value.vm_hpf_389_9999f	clinical	0.999	0.658
Mean VM-HPF	clinical	VM-HPF 0_48	clinical	0.999	0.621
Mean Glucose	clinical	Fasting Insulin	clinical	0.998	0.715
Centre	clinical	Fasting Insulin	clinical	0.997	1
PC.aa.C36.2	metabolite	PC.aa.C38.4	metabolite	0.997	0.848
Mean Glucose	clinical	Rate Sensitivity	clinical	0.996	0.684
Centre	clinical	Fasting Glucose	clinical	0.995	1
Fasting TG	clinical	SM..OH..C14.1	metabolite	0.995	0.619
PC.aa.C36.2	metabolite	PC.ae.C36.3	metabolite	0.995	0.67
VM-HPF 0_48	clinical	Value.vm_hpf_389_9999f	clinical	0.994	0.543
Mean Glucose	clinical	Glucose (MMTT)	clinical	0.993	0.622
VAT	clinical	Liver Fat	clinical	0.993	0.861
Monounsaturated Fat	clinical	Saturated Fat	clinical	0.993	0.64
PC.ae.C36.3	metabolite	Fasting TG	clinical	0.99	0.506
OGIS	clinical	Glucose (OGTT)	clinical	0.989	0.965
Centre	clinical	Mean DBP	clinical	0.989	1
BMI	clinical	ASAT	clinical	0.988	0.997
Fasting Glucose	clinical	Fasting Insulin	clinical	0.987	0.709
Centre	clinical	Insulin (OGTT)	clinical	0.987	1
Weight	clinical	Waist	clinical	0.987	0.643
Centre	clinical	Fasting AST	clinical	0.986	1
PC.ae.C36.3	metabolite	PC.aa.C38.4	metabolite	0.985	0.72
Centre	clinical	C10.1	metabolite	0.985	1
Glucose Sensitivity	clinical	Glucose (OGTT)	clinical	0.984	0.951
OGIS	clinical	Stumvoll	clinical	0.983	0.791
PC.aa.C34.2	metabolite	PC.aa.C38.4	metabolite	0.981	0.930861723446894
Centre	clinical	MSH4	expression	0.98	1
OGIS	clinical	Mean Glucose	clinical	0.975	0.761
Fibre	clinical	Polyunsaturated Fat	clinical	0.974	0.514028056112224
OGIS	clinical	Insulin (OGTT)	clinical	0.97	0.912
ENSG00000172667	protein	PMS1_R1	protein	0.97	0.847695390781563
Fat	clinical	Carbohydrates	clinical	0.97	0.852705410821643
ENSG00000111331_R1	protein	ENSG00000175535	protein	0.968	0.93
Mean Glucose	clinical	Insulin (OGTT)	clinical	0.967	0.896793587174349
Value.vm_hpf_154_389f	clinical	VM-HPF 48_154	clinical	0.965	0.846
PFR1	clinical	Mean Glucose	clinical	0.964	0.552
PFR1	clinical	Insulin (OGTT)	clinical	0.962	0.973
Rate Sensitivity	clinical	Glucose (OGTT)	clinical	0.961	0.942
Centre	clinical	C8	metabolite	0.956	1
Fasting Glucose	clinical	PFR1	clinical	0.955	0.56425702811245
BMI	clinical	TAAT	clinical	0.949	0.997987927565392
PC.ae.C36.3	metabolite	SM..OH..C14.1	metabolite	0.944	0.568
FADS2	expression	MYRF	expression	0.943	0.574148296593186
Fasting TG	clinical	PMS1_R1	protein	0.941	0.905811623246493
Fasting Glucose	clinical	Insulin (OGTT)	clinical	0.941	0.770623742454728
Matsuda	clinical	OGIS	clinical	0.94	0.817907444668008
Centre	clinical	C10	metabolite	0.939	1
Centre	clinical	Waist	clinical	0.934	1
Fasting Glucose	clinical	Stumvoll	clinical	0.932	0.67935871743487
Fasting HDL	clinical	Fasting AST	clinical	0.929	0.935613682092555
Height	clinical	Insulin (OGTT)	clinical	0.927	0.950901803607214
Weight	clinical	Mean DBP	clinical	0.926	0.982
Mean Insulin	clinical	Mean Glucose	clinical	0.925	0.556565656565657
PC.aa.C34.2	metabolite	SM..OH..C14.1	metabolite	0.925	0.787
SKIV2L	expression	CLEC18A	expression	0.922	0.643574297188755
Total ISR	clinical	Rate Sensitivity	clinical	0.921	0.513157894736842
ENSG00000111331_R1	protein	EFS	protein	0.913	1
MYRF	expression	SKIV2L	expression	0.909	0.720528455284553
PMS1_R1	protein	EFS	protein	0.909	0.925553319919517
Matsuda	clinical	Fasting Glucose	clinical	0.905	0.542338709677419
Height	clinical	BMI	clinical	0.904	0.991967871485944
Fasting Glucose	clinical	Mean Insulin	clinical	0.899	0.741379310344828
Centre	clinical	Mean Glucose	clinical	0.895	1
Age	clinical	Fibre	clinical	0.89	0.998987854251012
Protein	clinical	Fibre	clinical	0.89	0.907520325203252
BMI	clinical	Insulin (OGTT)	clinical	0.887	0.980846774193548
Weight	clinical	Fasting HDL	clinical	0.882	0.987878787878788
Centre	clinical	CLEC18A	expression	0.882	1
PC.aa.C34.3	metabolite	PC.aa.C38.4	metabolite	0.878	0.879591836734694
Saturated Fat	clinical	Energy	clinical	0.873	0.553535353535354
Centre	clinical	MYRF	expression	0.87	1
Mean Glucose	clinical	Mean SBP	clinical	0.868	0.990816326530612
Centre	clinical	VM-HPF 48_154	clinical	0.867	1
Fasting TG	clinical	Fasting ALT	clinical	0.866	0.880612244897959
MSH4	expression	SKIV2L	expression	0.865	0.781059063136456
ENSG00000172667	protein	ENSG00000111331_R1	protein	0.863	0.588957055214724
C8	metabolite	C10.1	metabolite	0.862	0.896938775510204
Centre	clinical	VM-HPF 0_48	clinical	0.861	1
Fasting HDL	clinical	Fasting ALT	clinical	0.856	0.866053169734151
Fasting TG	clinical	PC.aa.C42.1	metabolite	0.85	0.68469387755102
Fasting TG	clinical	PC.ae.C44.6	metabolite	0.847	0.596074380165289
Glucose (MMTT)	clinical	Insulin (MMTT)	clinical	0.846	0.537755102040816
Centre	clinical	Fasting HDL	clinical	0.843	1
Age	clinical	Fasting TG	clinical	0.841	0.993852459016393
Age	clinical	Mean DBP	clinical	0.84	0.987730061349693
Centre	clinical	Fat	clinical	0.839	1
Fasting Glucose	clinical	Glucose Sensitivity	clinical	0.838	0.646516393442623
Centre	clinical	Matsuda	clinical	0.837	1
Fasting LDL	clinical	SM..OH..C14.1	metabolite	0.833	0.518595041322314
ACADM	expression	CLEC18A	expression	0.829	0.722338204592902
PC.aa.C34.2	metabolite	PC.aa.C34.3	metabolite	0.829	0.547131147540984
Total ISR	clinical	Glucose (OGTT)	clinical	0.827	0.941115702479339
Matsuda	clinical	Total ISR	clinical	0.826	0.704356846473029
ENSG00000172667	protein	EFS	protein	0.825	0.984567901234568
Fasting Glucose	clinical	Glucose (OGTT)	clinical	0.825	0.929752066115702
PC.aa.C34.3	metabolite	PC.ae.C36.3	metabolite	0.823	0.543967280163599
PFR1	clinical	Mean Insulin	clinical	0.82	0.59375
IK	expression	ACADM	expression	0.815	0.744897959183674
Centre	clinical	Carbohydrates	clinical	0.812	1
Centre	clinical	Stumvoll	clinical	0.808	1
SKIV2L	expression	NPIPB15	expression	0.807	0.711134453781513
BMI	clinical	Waist	clinical	0.806	0.542619542619543
PFR1	clinical	Rate Sensitivity	clinical	0.806	0.639412997903564
Liver Fat	clinical	Fasting ALT	clinical	0.801	0.78046218487395
PC.aa.C36.2	metabolite	SM..OH..C14.1	metabolite	0.795	0.822614107883817
Mean Insulin	clinical	OGIS	clinical	0.795	0.543340380549683
Glucose Sensitivity	clinical	Rate Sensitivity	clinical	0.794	0.604771784232365
VAT	clinical	ASAT	clinical	0.794	0.505186721991701
PC.aa.C34.2	metabolite	Fasting Cholesterol	clinical	0.78	0.675052410901468
PC.aa.C42.1	metabolite	C10.1	metabolite	0.776	0.573375262054507
Height	clinical	Energy	clinical	0.77	0.725053078556263
OGIS	clinical	Glucose Sensitivity	clinical	0.768	0.574894514767933
Matsuda	clinical	Stumvoll	clinical	0.765	0.89957264957265
Centre	clinical	Mean VM-HPF	clinical	0.764	1
Age	clinical	Height	clinical	0.764	0.891489361702128
Centre	clinical	Insulin (MMTT)	clinical	0.758	1
Fasting Cholesterol	clinical	C0	metabolite	0.758	0.692144373673036
PC.aa.C34.3	metabolite	Fasting TG	clinical	0.756	0.603632478632479
PC.ae.C40.5	metabolite	PC.ae.C44.6	metabolite	0.754	0.521920668058455
PFR1	clinical	Total ISR	clinical	0.753	0.622055674518201
TAAT	clinical	Liver Fat	clinical	0.75	0.952789699570815
Total ISR	clinical	Waist	clinical	0.749	0.790149892933619
Centre	clinical	OGIS	clinical	0.748	1
Weight	clinical	Total ISR	clinical	0.744	0.817124735729387
Centre	clinical	Value.vm_hpf_389_9999f	clinical	0.734	1
Matsuda	clinical	PFR1	clinical	0.733	0.574353448275862
Age	clinical	Value.vm_hpf_389_9999f	clinical	0.731	0.53429203539823
Age	clinical	Fasting Glucose	clinical	0.73	0.525586353944563
PC.aa.C38.4	metabolite	PC.aa.C42.1	metabolite	0.726	0.635683760683761
Glucose Sensitivity	clinical	PFR1	clinical	0.725	0.521929824561404
Rate Sensitivity	clinical	Fasting TG	clinical	0.722	0.707792207792208
Centre	clinical	Saturated Fat	clinical	0.705	1
Monounsaturated Fat	clinical	Carbohydrates	clinical	0.704	0.804635761589404
Glucose Sensitivity	clinical	C0	metabolite	0.702	0.970198675496689
PFR1	clinical	Glucose (MMTT)	clinical	0.698	0.719354838709677
PC.aa.C36.2	metabolite	Fasting Cholesterol	clinical	0.698	0.642857142857143
Centre	clinical	Value.vm_hpf_154_389f	clinical	0.697	1
PC.aa.C38.4	metabolite	PC.ae.C44.6	metabolite	0.691	0.696629213483146
Centre	clinical	BMI	clinical	0.686	1
Age	clinical	Waist	clinical	0.684	0.76837416481069
PC.aa.C34.2	metabolite	PC.ae.C44.6	metabolite	0.682	0.852422907488987
Matsuda	clinical	Mean Glucose	clinical	0.68	0.885746606334842
PC.aa.C38.4	metabolite	C0	metabolite	0.68	0.909192825112108
Centre	clinical	Pancreas Iron	clinical	0.679	1
PC.ae.C40.5	metabolite	C10	metabolite	0.675	0.94097995545657
MYRF	expression	IK	expression	0.671	0.9
Mean Glucose	clinical	Insulin (MMTT)	clinical	0.658	0.798837209302326
Saturated Fat	clinical	Fibre	clinical	0.655	0.831877729257642
Matsuda	clinical	Rate Sensitivity	clinical	0.654	0.875878220140515
Pancreas Fat	clinical	Fasting ALT	clinical	0.643	1
PC.ae.C44.6	metabolite	C10.1	metabolite	0.642	0.537296037296037
Age	clinical	ACADM	expression	0.641	0.998842592592593
PC.ae.C40.5	metabolite	PC.aa.C38.4	metabolite	0.64	0.567660550458716
PC.ae.C36.3	metabolite	Fasting HDL	clinical	0.639	0.517241379310345
Centre	clinical	IGR	clinical	0.636	1
Waist	clinical	VAT	clinical	0.634	0.902222222222222
IK	expression	FADS2	expression	0.633	0.960739030023095
SM..OH..C14.1	metabolite	C10.1	metabolite	0.631	0.565116279069767
Matsuda	clinical	Insulin (MMTT)	clinical	0.63	0.643518518518518
Centre	clinical	Glucose (MMTT)	clinical	0.628	1
Centre	clinical	ASAT	clinical	0.623	1
Centre	clinical	TAAT	clinical	0.622	1
Glucose Sensitivity	clinical	Matsuda	clinical	0.62	0.566508313539192
PC.aa.C34.3	metabolite	PC.ae.C40.5	metabolite	0.618	0.620689655172414
Mean DBP	clinical	Fasting ALT	clinical	0.618	0.855324074074074
Fasting Glucose	clinical	Total ISR	clinical	0.612	0.98943661971831
IK	expression	SKIV2L	expression	0.604	0.623486682808717
Centre	clinical	Mean Insulin	clinical	0.603	1
Protein	clinical	Fasting ALT	clinical	0.603	0.6875
PFR1	clinical	Insulin (MMTT)	clinical	0.601	0.828087167070218
Fasting Insulin	clinical	C0	metabolite	0.6	1
PC.aa.C38.4	metabolite	C8	metabolite	0.599	0.94390243902439
Fasting HDL	clinical	Fasting LDL	clinical	0.597	0.920343137254902
Polyunsaturated Fat	clinical	Energy	clinical	0.596	0.584123222748815
Mean Insulin	clinical	Glucose (MMTT)	clinical	0.595	0.528708133971292
OGIS	clinical	Rate Sensitivity	clinical	0.595	0.719339622641509
PC.aa.C34.2	metabolite	PC.ae.C36.3	metabolite	0.593	0.742822966507177
BMI	clinical	Insulin (MMTT)	clinical	0.592	0.858513189448441
Height	clinical	Stumvoll	clinical	0.592	0.783062645011601
Fibre	clinical	PC.ae.C44.6	metabolite	0.589	0.944711538461538
Saturated Fat	clinical	SM..OH..C14.1	metabolite	0.588	0.931325301204819
Fasting Insulin	clinical	Stumvoll	clinical	0.588	0.610451306413302
Matsuda	clinical	Insulin (OGTT)	clinical	0.583	0.907894736842105
Height	clinical	Waist	clinical	0.582	0.985748218527316
Matsuda	clinical	Fasting ALT	clinical	0.575	0.858513189448441
Age	clinical	Total ISR	clinical	0.57	0.99009900990099
ASAT	clinical	Liver Fat	clinical	0.57	0.880195599022005
Total ISR	clinical	PC.ae.C36.3	metabolite	0.566	0.964019851116625
PC.ae.C40.5	metabolite	PC.ae.C36.3	metabolite	0.561	0.552896725440806
Mean Insulin	clinical	Rate Sensitivity	clinical	0.56	0.688279301745636
Fasting Glucose	clinical	SKIV2L	expression	0.56	1
PC.aa.C34.2	metabolite	C10.1	metabolite	0.555	0.724874371859296
Protein	clinical	PC.aa.C36.2	metabolite	0.555	0.555837563451777
Fasting ALT	clinical	ACADM	expression	0.554	0.6925
PC.aa.C36.2	metabolite	Fasting TG	clinical	0.554	0.684143222506394
PC.aa.C34.2	metabolite	PC.ae.C40.5	metabolite	0.551	0.708333333333333
Saturated Fat	clinical	PC.aa.C38.4	metabolite	0.549	0.995
Age	clinical	Weight	clinical	0.545	0.56265664160401
Weight	clinical	ACADM	expression	0.543	1
Energy	clinical	Fibre	clinical	0.541	0.93984962406015
PC.aa.C36.2	metabolite	PC.ae.C44.6	metabolite	0.541	0.847435897435897
Value.vm_hpf_389_9999f	clinical	Fibre	clinical	0.54	0.82780612244898
Waist	clinical	Value.vm_hpf_389_9999f	clinical	0.538	0.680306905370844
Centre	clinical	Fasting Cholesterol	clinical	0.526	1
Glucose Sensitivity	clinical	Mean Insulin	clinical	0.523	0.830729166666667
Fasting Insulin	clinical	Fasting ALT	clinical	0.523	0.972010178117048
OGIS	clinical	Fasting TG	clinical	0.522	0.990813648293963
C10	metabolite	C0	metabolite	0.519	0.96520618556701
Glucose (MMTT)	clinical	Fasting Glucose	clinical	0.518	0.804177545691906
Waist	clinical	TAAT	clinical	0.513	0.893139841688654
Centre	clinical	Monounsaturated Fat	clinical	0.512	1
Glucose (MMTT)	clinical	OGIS	clinical	0.508	0.6455525606469
Centre	clinical	Weight	clinical	0.508	1
PC.aa.C34.3	metabolite	Fasting HDL	clinical	0.508	0.746031746031746
Centre	clinical	Polyunsaturated Fat	clinical	0.506	1
Liver Fat	clinical	PC.aa.C34.2	metabolite	0.503	0.527415143603133
